# Supplementary material for: Comprehensive Profiling of Free Amino Acids in Litchi (Litchi chinensis Sonn.) Germplasm and Their Implications for Flavor Quality
Source: Foods. 2025 Nov 26;14(23):4051. doi: 10.3390/foods14234051 (PMC12691768; doi:10.3390/foods14234051)
Supplement: Supplementary file 1 [file foods-14-04051-s001.zip › Supplementary Tables.xlsx]

## Sheet: Table S1
Supplementary table S1. Gradient elution program
Time (min)	Eluent A (%)	Eluent B (%)	Flow (mL/min)
0	100	0	0.6
20	100	0	0.8
25	98	2	0.8
40	82	18	0.8
55	75	25	0.8
60	50	50	0.8
63	10	90	0.8
65	10	90	0.8
67	100	0	0.6
72	100	0	0.6

## Sheet: Table S2
Supplementary table S2. The mean content of free amino acids in 148 litchi germplasm accessions
Accessions	Name	Locate	Groups	Fruit maturation period	Sugar accumulation pattern	Amino acid accumulation pattern	Ala	Arg	Asn	Asp	Cys	GABA	Gln	Glu	Gly	His	Ile	Leu	Lys	Met	Phe	Pro	Ser	Thr	Tyr	Val	EAA	UAA	SWAA	BAA	TAA
1	2-5-6	Guangdong	FGG2	EMC	ST	Ala	1000.92	106.688	87.4842	279.695	6.30069	960.364	544.709	259.79	20.6445	17.4075	10.309	39.3157	9.9862	31.434	7.94451	43.2098	57.4952	25.8762	24.0734	100.895	225.76	539.485	1158.14	338.067	3634.55
2	20Shiji	Taiwan	YNG	EMC	HT	Glu	348.577	12.8825	62.8106	204.059	4.92549	154.803	65.2244	587.22	5.96121	8.91515	15.2981	18.9586	19.4211	21.4306	131.17	25.1987	57.1581	10.5093	40.9356	64.6517	281.44	791.278	466.825	314.243	1860.11
3	Anduomili	Hainan	HNG	LMC	HT	Ala	1027.96	264.43	65.2019	227.962	21.6725	1076.45	445.525	52.5673	38.3812	29.319	92.8947	46.1037	62.6484	128.266	40.9693	68.9006	89.4112	5.22305	23.3502	242.278	618.383	280.53	1292.52	867.61	4049.51
4	Anfu3Hao	Hainan	HNG	LMC	INT	Glu	385.037	165.313	67.1597	175.443	4.26693	495.653	98.4816	778.407	10.933	7.883	6.6526	43.4186	9.49643	6.14999	28.3566	32.9826	14.4511	17.2047	17.3335	25.8732	137.152	953.849	470.105	300.981	2390.5
5	Anfujidan	Hainan	HNG	EMC	HT	Ala	465.197	66.6161	24.1365	276.881	2.07521	426.328	197.407	451.528	21.0315	14.2647	20.1504	49.094	20.6007	33.567	10.2473	110.739	50.9285	27.375	17.068	65.4071	220.864	728.409	695.871	276.415	2348.48
6	Anliang	Hainan	HNG	LMC	INT	Glu	164.658	9.96103	11.1482	94.6977	4.80017	259.355	92.6325	152.413	7.77592	9.58377	13.0872	5.15173	14.7321	10.7262	16.2041	18.5262	28.3359	6.65643	6.09543	38.8007	105.358	247.111	240.684	109.61	965.342
7	Aili	Hainan	HNG	LMC	HT	GABA	331.285	28.7851	15.3717	92.3833	14.8842	413.264	68.7116	348.132	11.6876	7.28581	21.9518	20.1274	23.4037	13.858	14.8097	34.1941	52.1539	12.8807	14.1066	70.7284	177.76	440.516	465.605	191.653	1610
8	Binbaoli	Hainan	HNG	LMC	HT	Ala	423.28	166.914	51.2714	119.102	6.42197	411.987	159.573	244.096	10.9279	6.10414	6.39812	23.0104	16.4306	19.0286	3.58627	26.1833	45.2207	15.5958	10.2403	29.7922	113.842	363.199	537.638	265.074	1795.16
9	Babaoxiang	Guangdong	FGG1	EMC	HT	Glu	793.929	535.743	72.619	363.428	2.05764	390.17	235.462	1664.67	27.513	18.0146	11.8071	32.6106	31.429	36.711	30.6006	219.173	81.2408	25.7666	55.6981	68.1342	237.059	2028.1	1179.05	789.319	4696.78
10	Baili	Fujian	FGG2	LMC	INT	Ala	1107.34	424.563	121.163	248.086	4.20761	645.075	117.359	662.221	28.1988	7.79586	34.02	70.9558	62.4117	105.845	24.0095	49.2886	144.844	40.9361	53.8454	87.7397	425.918	910.307	1433.02	808.774	4039.9
11	Bianli	Hainan	HNG	LMC	INT	Ala	996.159	50.2005	46.6761	127.318	10.3388	760.628	102.589	246.895	25.9846	13.7784	34.4551	30.702	47.3363	2.64887	17.0052	42.0275	88.0645	23.2525	28.8319	117.03	272.43	374.212	1222.82	294.652	2811.92
12	Baipili	Hainan	HNG	LMC	INT	GABA	324.686	97.2625	19.28	122.058	16.9997	544.252	177.199	295.768	9.99379	16.6659	26.9927	5.35089	29.0649	9.28769	13.2512	28.9155	28.2972	14.1306	11.0657	64.6811	162.759	417.826	435.088	244.558	1863.11
13	Baisheng	Hainan	HNG	LMC	HT	Ala	380.607	22.8555	25.1062	224.695	6.4253	391.256	199.217	304.225	12.8816	16.736	87.0408	18.1728	29.8743	53.5761	24.0425	36.6559	66.9707	15.6171	13.5403	111.39	339.714	528.92	542.607	347.355	2040.89
14	Baishahemaoli2Hao	Yunnan	YNG	EEMC	ST	GABA	161.223	82.0292	12.0249	89.8248	4.09875	241.799	149.078	125.242	7.55857	15.3326	19.3388	4.47632	11.7107	5.40156	35.5034	11.8341	19.5842	8.30806	7.0524	29.8538	114.593	215.066	220.218	198.988	1041.27
15	Changhong	Hainan	HNG	LMC	HT	Ala	641.99	50.5059	38.7988	167.078	9.40912	789.434	191.765	179.648	27.3322	13.7953	32.1586	38.5991	37.7359	48.8414	28.226	76.3048	61.2652	23.7413	24.6297	80.5506	289.853	346.726	868.369	317.307	2561.81
16	Chuilihuangli	Hainan	HNG	LMC	INT	Glu	268.8	97.165	12.7218	78.3563	12.7349	705.343	151.304	243.28	7.24875	9.25912	11.1831	3.30443	23.7489	3.87494	5.46599	29.0105	20.8357	8.60064	8.46607	36.7252	92.9031	321.636	358.245	175.444	1728.94
17	Caomeili	Guangxi	FGG1	LMC	HT	Ala	1258.18	50.7766	27.3845	308.019	0.908419	1049.07	361.05	825.699	61.4246	21.2116	31.9193	59.2708	35.894	136.058	94.3813	342.775	65.5591	35.8681	102.25	111.459	504.85	1133.72	1799.7	607.326	4979.16
18	Chengtuo	Guangdong	FGG2	LMC	HT	GABA	751.876	56.7853	29.2261	261.491	21.6421	985.475	106.058	463.531	26.1947	21.6809	57.3366	24.3597	51.3428	43.6398	72.8731	40.8171	79.2874	40.3909	56.5925	142.033	431.976	725.022	989.909	475.301	3332.63
19	Chunteng	Hainan	HNG	LMC	ST	Glu	661.578	248.851	28.3837	410.833	14.3207	250.312	260.582	1192.03	19.4889	12.067	32.5693	10.2123	42.9247	20.0851	39.364	32.6352	110.146	23.4018	15.1693	76.1455	244.703	1602.87	890.175	454.463	3501.1
20	Chitangli	Hainan	HNG	LMC	HT	Ala	625.55	21.0234	48.5652	150.032	1.52616	315.97	56.5187	93.2584	20.9132	15.1285	38.9656	37.2573	112.251	54.4623	27.0226	17.8682	82.4286	33.694	28.8319	83.6704	387.323	243.29	892.705	306.362	1864.94
21	Chiye	Guangdong	FGG1	EMC	HT	Glu	532.606	58.3551	41.6522	154.746	4.03721	324.024	96.3694	868.541	16.223	6.93481	13.4698	24.5113	25.817	13.2091	43.3353	14.7632	65.7885	17.3537	35.228	44.5886	182.285	1023.29	672.552	239.632	2401.55
22	Cuiye	Hainan	HNG	LMC	HT	Glu	267.734	10.9578	17.8492	123.323	5.57239	163.14	92.0734	511.773	7.93842	7.67185	31.5664	10.8536	22.0101	39.8059	21.6157	30.0837	52.1162	14.9284	26.3094	54.0959	194.876	635.095	394.811	202.876	1511.42
23	Dianbainuomici	Guangdong	FGG1	LMC	INT	Ala	790.475	62.6937	52.7762	150.694	10.5918	504.956	263.017	606.799	18.3402	9.72223	10.1127	33.2898	12.7289	10.9031	7.8045	52.9474	62.3574	25.5766	14.1102	40.155	138.342	757.493	962.425	188.791	2732.53
24	Dadongli	Guangdong	FGG2	LMC	HT	Glu	318.792	13.0733	37.9165	110.988	5.18634	87.1254	37.3006	558.035	6.83122	7.1633	10.7522	17.8095	66.1014	30.7152	12.798	21.6432	33.9811	10.4676	5.98137	47.2659	195.91	669.024	457.816	145.559	1439.93
25	Dajing1Hao	Hainan	HNG	LMC	HT	Glu	314.428	72.3742	51.4246	323.84	11.6004	357.632	70.5371	531.595	9.16782	5.11036	5.71199	29.2119	13.5574	6.35184	33.4713	19.4049	44.942	19.2918	9.84722	27.2751	134.871	855.435	420.792	189.354	1941.79
26	Dajing2Hao	Hainan	HNG	LMC	INT	GABA	435.064	47.9421	36.4381	243.199	10.5355	533.233	196.484	376.127	20.9278	17.7346	45.274	16.5334	31.2766	17.4178	31.0081	26.0017	51.8499	27.1214	27.3495	88.1612	256.792	619.326	592.241	291.421	2279.68
27	Donglong	Hainan	HNG	LMC	HT	Ala	1023.26	60.6877	86.9675	141.667	6.06094	595.482	42.9561	281.845	19.2826	7.69089	19.0091	33.8799	27.5734	45.7897	25.6302	54.3351	24.3197	22.2507	32.6061	54.2925	228.425	423.511	1171.02	279.586	2605.59
28	Donglongmili	Hainan	HNG	LMC	HT	Ala	1775.88	219.594	89.1083	221.44	5.48352	1476.91	263.329	111.094	29.7701	16.1592	18.5771	61.6489	45.7576	21.3035	17.0449	64.1449	89.7756	38.6329	22.6692	99.2247	302.19	332.534	2043.96	476.222	4687.54
29	Edanli	Hainan	HNG	LMC	INT	Ala	490.687	83.8516	20.2009	118.689	7.42291	436.979	64.472	159.261	15.8671	10.1794	23.513	18.3247	31.6189	16.3589	11.6566	62.4967	51.6171	14.908	14.1158	55.4331	171.813	277.95	667.195	233.433	1707.65
30	Edanli2Hao	Hainan	HNG	LMC	HT	Ala	930.845	320.568	120.489	257.063	3.3651	405.15	321.505	686.17	10.3273	11.3211	9.90958	43.3344	24.3692	7.85832	7.63628	54.7443	40.7585	32.3831	10.7244	81.1198	206.611	943.233	1093.43	492.472	3379.64
31	Fengjitou	Guangdong	HNG	LMC	ST	Glu	1006.36	60.5997	59.9683	194.408	35.1862	725.225	508.651	1006.46	34.0799	18.804	36.9458	16.016	36.6723	54.843	21.647	55.1988	107.66	21.6965	35.8343	187.657	375.478	1200.86	1261.67	432.347	4223.91
32	Fengtangying	Guangdong	HNG	LMC	ST	Glu	411.468	49.9095	12.867	165.907	0	233.501	114.315	1222.23	6.02541	11.059	11.5684	13.0796	47.1564	114.625	6.7507	38.9654	84.3651	8.28307	6.9191	59.233	260.696	1388.14	596.264	273.144	2618.23
33	Fengyuanqingpitian	Guangdong	FGG1	LMC	HT	Glu	501.531	102.715	50.0776	83.7484	3.0206	441.171	283.438	716.224	10.748	8.28327	9.61618	19.6969	12.5973	3.19464	21.5297	44.8528	22.2106	14.0333	12.0092	45.9083	128.239	799.972	605.974	222.953	2406.76
34	Feizui	Guangdong	FGG1	EEMC	ST	Glu	435.106	142.393	88.5708	302.536	5.3252	495.344	525.864	557.511	10.8372	15.8791	13.5984	29.2776	16.8018	28.7432	62.6368	121.327	54.8358	26.076	30.9531	81.9781	259.112	860.047	664.983	405.459	3045.59
35	Guifeihong	Guangxi	HNG	LMC	ST	GABA	549.594	17.6803	103.891	102.068	13.7045	708.831	102.376	360.356	16.2922	6.64106	7.56474	27.3198	14.5626	12.7156	30.4404	52.7757	39.0308	15.7972	18.9147	30.2893	138.69	462.424	688.053	151.566	2230.84
36	Guangming	Hainan	HNG	LMC	HT	GABA	258.93	38.928	72.8187	69.8085	7.26335	482.11	52.1249	285.695	11.5901	6.10132	6.70999	26.9767	9.91179	16.2169	7.60184	32.4412	14.4346	10.2023	9.37492	16.7853	94.4047	355.504	337.51	128.695	1436.03
37	Guinuo	Guangxi	HNG	LMC	HT	Glu	730.673	116.137	55.5633	183.244	24.3865	592.757	1126.07	933.851	24.1814	14.5123	11.4538	8.66647	39.8793	44.8259	5.00281	57.0819	76.3194	13.251	6.56155	80.9977	204.077	1117.09	941.386	288.158	4145.41
38	Guangxi035-008	Guangxi	FGG1	EMC	HT	Ala	897.766	165.427	100.078	149.868	6.50814	605.136	206.925	658.136	16.5788	10.1849	7.97711	49.3993	11.2906	15.2667	19.3157	85.7183	44.5367	17.0739	35.9078	53.8615	174.185	808.005	1072.96	357.34	3156.96
39	Guangxigoubei	Guangxi	HNG	EMC	HT	Glu	545.711	25.0452	41.6946	143.284	6.87974	440.12	315.024	674.767	12.2813	13.2439	20.5326	8.36006	30.7648	30.7285	7.73081	49.4449	65.1944	11.6659	4.93555	72.7118	182.495	818.05	715.062	183.289	2520.94
40	Guangxijianye	Guangxi	FGG2	EMC	HT	Ala	757.616	61.234	57.605	210.184	3.88495	650.017	159.27	459.468	17.451	10.2889	10.4572	35.6048	23.0312	57.9978	9.79691	73.6845	79.8321	20.4178	11.7131	53.2336	210.539	669.652	972.032	250.326	2762.79
41	Guangyuan1Hao	Hainan	HNG	LMC	INT	Glu	835.565	286.152	83.5122	340.191	1.58372	457.855	261.602	1138.6	16.8089	19.4124	11.452	56.6034	43.1661	18.7754	15.1617	42.2573	54.9708	26.7105	21.069	81.7431	253.612	1478.79	1019.48	510.369	3813.19
42	Guiyuan1Hao	Hainan	HNG	LMC	HT	Glu	429.828	70.6903	25.5162	181.941	9.58665	203.905	159.932	612.066	15.2072	11.0912	15.457	9.2665	28.7168	17.6904	8.56864	31.856	56.2772	17.2876	13.012	65.2309	162.218	794.007	579.172	211.007	1979.93
43	Guanyinlü	Guangdong	FGG2	LMC	ST	Ala	1375.17	419.883	56.7833	289.224	4.96957	743.684	350.333	955.628	34.8447	26.2941	32.0999	67.218	50.3781	120.885	19.4027	218.838	94.546	39.1454	32.4395	144.171	473.301	1244.85	1812.92	862.394	5075.94
44	Guizaoli	Guangxi	YNG	EEMC	HT	Ala	926.447	51.6418	87.0635	313.324	4.3242	764.652	368.852	874.379	29.6441	29.8536	25.6819	36.3635	112.051	82.2422	117.175	206.012	223.931	30.0661	60.7665	201.839	605.418	1187.7	1528.15	605.563	4546.31
45	Huadongjiamizhi	Guangdong	FGG2	LMC	INT	Ala	621.06	129.26	35.8681	255.357	7.65828	576.195	86.0547	220.2	20.6949	32.1144	78.197	28.4131	44.4712	79.1195	61.394	53.993	84.8057	23.3712	30.5637	113.521	428.487	475.557	848.396	552.582	2582.31
46	Haiguo3Hao	Hainan	HNG	LMC	INT	Glu	348.381	79.1738	26.1406	166.434	7.19892	349.39	241.018	646.856	14.214	7.87947	23.714	8.82947	27.1357	37.4646	9.32481	75.2934	55.6609	13.6413	13.5959	54.7281	174.838	813.29	534.326	234.71	2206.07
47	Huagangguinuo	Guangdong	FGG2	LMC	HT	Glu	611.699	566.063	105.943	302.009	4.46153	442.939	624.779	632.884	13.6363	17.6698	26.731	80.051	43.8259	25.759	27.9578	138.759	52.4493	44.612	29.246	100.112	349.049	934.893	904.981	873.59	3891.59
48	Hejiangnuomici	Sichuan	FGG1	EMC	ST	Glu	774.011	212.028	90.3374	274.517	0	443.404	508.406	857.261	15.9521	12.023	15.4435	32.8041	18.5001	70.7445	63.5704	93.4761	135.034	25.4293	35.9891	76.0745	302.566	1131.78	1062.4	518.677	3753.22
49	Haiken2Hao	Hainan	HNG	LMC	INT	Glu	600.357	30.9545	66.551	206.252	0.923767	286.846	60.1445	699.102	14.4603	8.44729	9.71515	31.7526	26.0745	23.6095	41.3115	34.5199	41.3725	16.1825	27.2842	43.2933	191.939	905.354	732.966	216.368	2269.15
50	Hongli	Guangdong	FGG2	LMC	INT	Ala	1005.36	145.413	13.2391	283.06	5.47622	897.361	267.631	647.275	25.7335	22.0272	19.1712	52.8256	23.8117	34.1026	21.4661	94.6413	56.1087	41.3488	38.6248	89.6356	282.362	930.334	1247.01	423.266	3784.31
51	Heimiandeng	Guangdong	FGG2	LMC	HT	GABA	423.853	63.3897	35.3298	233.385	11.7369	589.893	212.054	341.591	17.8448	11.7712	15.3912	27.364	22.8587	44.0184	19.6095	48.7481	57.0689	27.6183	25.0414	58.3497	215.21	574.977	597.991	264.935	2286.92
52	Hexiachuan	Guangdong	FGG1	EMC	INT	Glu	573.27	310.067	69.1279	160.957	0.463887	229.23	313.298	1093.66	3.30891	21.2234	21.8269	7.09751	25.1583	7.04554	22.608	28.6457	25.0164	20.6863	12.3574	72.763	177.186	1254.62	676.086	474.988	3017.81
53	Hongxiuqiu	Guangdong	FGG2	LMC	INT	Ala	932.429	241.542	49.6957	165.101	13.3012	745.81	327.817	95.3024	31.9721	26.5579	28.6023	27.2562	59.3318	117.162	27.0878	76.1428	48.7189	33.2315	31.8657	161.108	453.779	260.404	1181.83	661.182	3240.04
54	Houye	Hainan	HNG	EMC	INT	Glu	323.235	38.1534	58.4582	248.115	3.77746	124.936	126.559	846.086	6.96799	9.22004	5.41136	29.3925	22.1821	26.4777	6.03122	56.1823	23.6969	17.5552	9.70046	53.9406	160.991	1094.2	449.819	178.327	2036.08
55	Huangye	Guangxi	FGG1	LMC	INT	Glu	1180.57	143.043	50.176	233.907	5.52509	171.149	216.208	1699.27	36.8605	9.86173	14.0267	31.7782	32.723	52.0165	53.6057	68.8789	156.675	33.3342	28.2924	76.0957	293.58	1933.17	1509.04	408.72	4294
56	Huangzui	Guangdong	FGG1	EEMC	ST	Glu	259.602	6.99658	25.8759	495.868	4.95532	209.134	251.88	356.546	8.53463	12.8897	7.51253	13.9011	23.796	16.6543	50.3295	38.8475	61.195	22.3232	14.3187	47.7503	182.267	852.414	414.298	170.353	1928.91
57	Heizhi	Hainan	HNG	LMC	HT	Glu	995.279	109.912	71.1046	305.414	24.4128	651.884	606.526	1001.11	35.4377	20.4147	30.4118	22.4226	45.5648	30.7143	23.7521	140.222	93.7358	32.0484	24.063	149.406	334.32	1306.53	1342.29	411.096	4413.84
58	Jicuirou	Hainan	HNG	LMC	HT	Ala	822.29	109.353	30.0624	186.399	10.3133	964.293	368.422	125.002	19.4489	9.43796	24.7169	13.8985	46.0111	79.6708	47.735	42.6405	55.0258	18.165	12.1566	108.198	338.395	311.401	1003.58	405.167	3093.24
59	Jufen1Hao	Hainan	HNG	LMC	HT	Glu	731.741	77.0181	26.2092	167.392	7.47525	354.585	109.727	666.511	25.8033	26.4644	27.973	14.5394	42.1975	31.2444	18.6594	34.2489	63.1302	16.659	17.1199	94.7817	246.055	833.902	913.78	307.8	2551.61
60	Jigong1Hao	Hainan	HNG	LMC	HT	Glu	483.102	65.9935	16.0791	91.3592	8.47566	437.589	99.6394	487.461	22.6618	16.1231	65.5973	31.687	43.5562	59.2747	20.0083	38.0023	73.2865	20.7544	24.5748	108.689	349.567	578.82	681.364	391.948	2225.56
61	Jigong2Hao	Hainan	HNG	LMC	HT	GABA	540.563	41.1395	42.4033	134.838	6.10055	1065.48	424.799	218.454	26.5242	11.1746	24.067	18.4058	32.1582	3.00145	8.95063	104.712	77.5012	17.8831	13.2605	126.337	230.804	353.292	799.341	246.337	2937.75
62	Juhai1Hao	Hainan	HNG	LMC	HT	Ala	829.739	55.5978	67.948	272.867	0.664013	345.301	228.285	440.35	35.0608	27.2736	48.7907	57.1451	81.8866	54.9496	29.6756	55.6549	67.9689	66.5779	51.058	100.31	439.336	713.216	1136.89	424.8	2917.1
63	Jiangjunli	Guangdong	FGG2	LMC	INT	Glu	464.311	96.6071	51.8623	123.453	16.0693	563.735	219.772	835.584	19.5701	9.25998	11.3796	42.2679	15.075	64.3593	9.62824	137.151	28.8934	20.9915	24.7433	48.0629	211.764	959.037	685.992	306.308	2802.78
64	Jiaopanli	Hainan	HNG	LMC	INT	Ala	637.204	210.048	104.715	209.946	4.66264	543.836	362.385	534.425	16.4345	12.2059	11.4014	37.3208	51.4385	32.507	23.2813	60.1211	32.0462	16.3391	9.06331	74.1115	246.4	744.371	813.583	409.939	2983.49
65	Jingxing	Hainan	HNG	LMC	INT	Glu	290.188	92.6965	14.4549	219.082	1.2452	286.151	148.28	602.396	9.99541	14.4809	38.4335	6.81426	26.6614	30.882	29.9981	26.1317	33.6586	13.6065	16.3077	46.6067	193.002	821.477	400.241	276.22	1948.07
66	Jiayuanmili	Hainan	HNG	LMC	INT	Ala	912.526	28.8282	57.5971	107.755	10.1662	637.698	82.8961	287.385	33.0682	12.6744	21.0761	38.0768	75.6452	53.1793	22.4612	51.0336	58.4214	23.9482	17.5354	85.2606	319.647	395.14	1154.64	279.092	2617.23
67	Kulin	Fujian	FGG1	EMC	INT	Glu	562.826	95.1149	122.682	195.914	4.17328	476.429	276.316	757.748	10.3761	39.235	38.2353	46.3998	60.1725	20.5651	120.975	17.9284	67.8866	24.2004	18.8453	108.76	419.308	953.662	743.39	488.13	3064.78
68	Lingfengnuo	Guangdong	FGG2	LMC	HT	Glu	581.795	94.4779	26.3236	170.754	1.14162	437.484	354.912	772.298	6.68405	12.3579	16.2063	19.7453	85.9538	24.7715	11.3809	119.333	51.2069	21.5403	17.2541	78.1193	257.717	943.052	866.513	274.313	2903.74
69	Liuli1Hao	Hainan	HNG	LMC	INT	GABA	447.575	22.4132	45.0146	132.86	8.77243	621.937	134.721	568.226	13.6027	26.5093	50.3948	13.4069	24.2617	62.191	33.9413	38.5049	53.6878	17.6997	15.7109	74.2209	276.116	701.086	595.331	298.788	2405.65
70	Liuli2Hao	Hainan	HNG	LMC	ST	Glu	529.805	73.1101	130.004	268.257	7.423	343.336	337.295	882.963	15.041	11.811	20.615	37.0538	22.5509	37.9582	29.9443	63.9032	60.0576	32.7052	33.7029	52.5553	233.383	1151.22	724.063	296.751	2990.09
71	Lüluyeshenglizhi	Guangxi	HNG	LMC	INT	Glu	202.19	5.74187	64.8632	171.149	4.81771	113.626	76.9979	573.928	5.60973	5.24157	5.02255	18.943	10.0808	7.15752	38.4206	7.62906	21.8594	12.0257	12.1059	21.9936	113.644	745.077	259.395	114.627	1379.4
72	Lingyao1Hao	Hainan	HNG	LMC	HT	Ala	893.553	90.4536	91.4553	127.709	5.28274	576.714	140.035	303.233	48.3606	29.6546	35.1407	48.9073	98.3721	86.7158	30.1499	27.038	65.7248	34.0747	88.6309	94.3167	427.677	430.941	1167.12	503.97	2915.52
73	Liuyuexue	Guangdong	HNG	LMC	HT	Ala	536.193	31.2491	12.5951	133.138	1.63156	443.774	171.009	318.173	10.5894	13.667	10.7376	36.0126	68.9769	11.9598	67.3083	51.0834	43.2038	14.6505	19.3618	53.1375	262.783	451.311	724.697	243.434	2048.45
74	Maguili	Guangdong	HNG	LMC	HT	Ala	833.863	21.624	36.8065	168.259	4.5114	686.378	388.182	278.022	22.0335	15.6342	13.939	38.9523	19.7243	15.1209	27.9734	312.597	47.9143	24.2137	21.4862	63.2076	203.131	446.281	1260.35	217.937	3040.44
75	Mupai1Hao	Hainan	HNG	LMC	HT	Ala	1014.12	72.2395	12.9238	296.212	7.15804	375.004	202.384	551.26	22.2193	16.1631	22.6896	46.5572	105.802	72.1289	15.8608	68.3074	91.9443	39.3728	34.6203	102.324	404.734	847.472	1341.77	382.583	3169.29
76	Maquechun	Guangdong	FGG2	LMC	HT	GABA	343.885	8.30796	12.0978	142.113	10.4618	584.221	91.0097	182.83	9.71556	4.73297	15.5487	6.18331	16.2058	18.6515	7.80271	25.2693	43.6661	11.5058	5.03777	52.1325	128.03	324.943	450.247	118.397	1591.38
77	Moye	Sichuan	HNG	LMC	INT	Glu	273.684	14.2806	13.2086	136.383	5.11751	318.709	90.2408	531.607	10.4119	7.31677	12.4502	5.57553	25.2295	10.2659	10.7631	28.1422	42.6527	14.6761	14.2535	44.4917	123.452	667.99	394.796	119.397	1609.46
78	Nandaowuheli	Hainan	HNG	LMC	ST	Glu	684.239	205.253	106.221	216.329	1.53034	386.18	238.137	721.394	11.546	8.2993	7.68174	38.7308	15.8989	8.11063	14.1131	40.7648	42.673	24.5518	14.6892	65.4301	174.517	937.722	819.674	362.308	2851.77
79	Niuxinli	Hainan	HNG	LMC	ST	Ala	495.245	169.316	41.9146	203.061	9.7278	580.659	186.126	289.921	15.9108	10.0526	14.0222	36.476	17.361	6.17273	12.8946	73.7836	55.1118	27.9554	20.2174	45.9641	159.562	492.981	685.368	315.116	2305.74
80	Pu2-4-1	Guangdong	FGG2	LMC	INT	Glu	496.271	244.231	79.5387	95.9412	2.18092	558.75	43.8329	612.074	14.4377	12.8538	18.2484	46.337	15.8332	10.6976	40.512	46.3514	22.0126	20.3914	42.5021	37.6685	189.688	708.015	615.297	453.051	2460.67
81	Pu2-4-2	Guangdong	FGG2	LMC	HT	Glu	394.547	77.5449	86.55	278.148	12.0555	308.928	221.063	748.213	6.8928	10.7119	10.8016	39.7932	13.6279	7.84103	20.6076	13.1786	52.2286	20.0085	17.483	37.6685	150.348	1026.36	500.483	222.452	2377.89
82	Pingguoli	Hainan	HNG	LMC	INT	Ala	1292.16	68.4922	66.5499	199.001	1.27788	653.23	123.685	607.879	34.3828	12.0309	18.4476	41.4752	44.2736	17.1843	40.1014	51.6087	20.6155	25.4036	25.0378	65.2873	252.173	806.88	1468.45	288.057	3407.7
83	Panguzi	Guangdong	YNG	EMC	ST	Glu	458.018	63.9363	45.7013	188.641	5.82141	324.863	151.872	809.69	7.66848	8.89997	8.90776	22.9143	2.44988	6.97878	77.0816	42.3767	59.3994	14.6062	8.48136	57.4846	190.423	998.331	584.519	254.685	2257.5
84	Pingpangqiu	Hainan	HNG	LMC	INT	GABA	530.986	177.374	35.6573	207.181	9.61831	627.9	252.269	477.581	17.3866	15.4549	77.4085	16.8328	44.128	42.3332	33.8521	33.0797	78.7782	18.059	19.495	93.5578	348.125	684.762	722.417	476.309	2804.12
85	Qingpitiana	Guangdong	FGG2	LMC	HT	Glu	849.101	471.071	74.2774	178.837	3.64626	653.32	224.273	898.588	21.79	13.9997	13.5707	39.0118	79.8824	55.7409	21.6106	128.57	72.1156	26.185	31.5308	95.6756	331.677	1077.43	1177.64	742.211	3952.8
86	Qiongshan8Hao	Hainan	HNG	LMC	INT	Glu	483.897	81.7372	37.7083	207.326	6.87738	167.878	458.51	1297.69	13.8762	21.2619	57.5769	9.12835	36.221	31.5478	19.9813	28.6017	62.8846	18.2217	18.0289	99.1504	271.827	1505.02	643.702	338.413	3158.11
87	Qingyuan	Hainan	HNG	LMC	INT	Ala	780.636	34.0387	135.745	117.874	12.7835	725.849	84.6945	262.194	13.369	9.06301	14.2688	38.4831	36.3136	40.8434	12.0055	28.4673	54.5284	20.8605	23.8228	58.5339	221.309	380.067	934.174	231.059	2504.37
88	Qiyueshu	Guangdong	FGG2	LMC	HT	GABA	521.18	28.8376	31.7644	190.913	8.8992	678.152	94.8336	624.668	12.136	24.0368	62.2004	16.9446	24.5465	23.969	43.4818	45.8463	66.6575	22.6736	15.03	106.935	300.751	815.581	693.04	321.435	2643.7
89	Qinzhouhongli	Guangxi	FGG1	LMC	HT	Ala	1245.08	144.042	11.4071	282.963	2.97872	857.209	317.242	532.822	32.1624	11.7511	19.4196	49.3455	21.7987	107.06	15.0919	67.7252	60.6174	32.5333	31.6077	91.115	336.364	815.786	1459.92	469.433	3933.97
90	Rengong3Hao	Hainan	HNG	LMC	ST	Ala	802.698	163.711	86.5	209.516	3.7382	774.394	310.91	522.689	23.6994	21.6504	23.2033	72.7734	45.4144	100.145	29.5557	45.1991	74.076	39.35	29.7247	106.64	417.082	732.205	1030.44	547.403	3485.59
91	Renshen2Hao	Hainan	HNG	LMC	ST	Glu	241.115	2.55353	54.4453	149.491	11.3665	233.652	47.996	324.96	5.12815	4.17066	5.83235	18.0992	13.9059	5.70664	5.73228	18.7236	24.3574	12.2824	13.8422	25.2312	86.79	474.451	315.512	81.1681	1218.59
92	Renshen3Hao	Hainan	HNG	LMC	HT	GABA	311.797	50.1763	22.6234	178.039	11.6975	664.605	278.963	474.726	16.6451	10.5538	23.212	9.00404	33.5295	16.9989	14.7103	31.5415	31.2994	22.6539	20.4553	68.0407	188.149	652.765	447.467	213.151	2291.27
93	Renshenli	Hainan	HNG	LMC	HT	GABA	513.974	29.7925	36.1898	193.668	17.3827	751.809	262.198	308.312	26.6211	17.7401	52.2496	17.7467	36.4953	105.689	13.8184	33.1514	76.3037	6.64019	22.4544	112.609	350.727	501.98	693.186	372.1	2640.32
94	Renshanli	Hainan	HNG	LMC	HT	Glu	412.388	109.635	148.799	270.101	4.48458	493.762	102.171	621.422	10.5491	12.6765	13.6298	44.6382	19.4801	29.267	11.0948	24.4373	33.4648	23.3885	20.5964	42.3642	183.863	891.524	523.708	283.902	2448.35
95	Renyuan1Hao	Hainan	HNG	LMC	INT	Ala	883.626	19.7177	46.8054	317.816	16.4238	532.498	311.725	479.954	26.4142	17.0026	94.9883	39.5229	37.2781	30.7107	14.6866	59.0761	111.505	39.6833	29.728	206.305	463.175	797.769	1157.58	452.662	3315.47
96	Sichuanguiwei	Sichuan	FGG1	LMC	HT	GABA	568.725	76.5293	68.735	327.377	1.68262	728.735	132.608	652.442	15.9528	7.27017	7.42778	24.5558	9.76815	15.5436	33.991	31.955	47.3505	15.3979	15.8388	51.2324	157.917	979.819	689.149	232.389	2833.12
97	Shufangli	Hainan	HNG	LMC	HT	Ala	421.549	12.6409	23.9143	183.629	2.24182	346.068	120.457	389.04	4.6644	6.91504	5.77326	7.97413	11.1377	5.42319	30.168	23.9017	24.8569	21.6036	11.7095	31.473	113.553	572.669	507.713	112.077	1685.14
98	Shanjipa	Guangdong	HNG	LMC	ST	Ala	698.709	83.7894	86.8956	226.826	10.5249	673.414	364.014	427.867	8.28636	13.1843	9.91122	25.229	26.9265	5.64922	12.7034	14.0359	46.3147	34.896	12.9855	55.005	170.32	654.693	829.169	218.457	2837.17
99	Shuijingqiu	Guangdong	FGG2	LMC	HT	Glu	845.577	154.224	46.1729	254.454	3.04844	237.606	228.788	1137.19	17.7383	14.172	14.1462	39.1523	97.1802	67.1329	27.229	34.909	99.7419	25.2362	19.4073	108.636	378.713	1391.64	1120.38	444.1	3471.74
100	Shijiaoxiangli	Guangdong	FGG1	EMC	ST	Glu	1108.25	161.921	56.8555	190.53	2.50581	401.374	256.953	1031.9	20.7978	8.25752	9.2104	44.7252	30.9323	91.9911	6.79224	163.704	63.8197	23.5396	16.72	85.3334	292.524	1222.43	1411.05	424.951	3773.61
101	Shakengzhong	Taiwan	FGG1	LMC	HT	Glu	716.73	102.486	74.9616	138.349	9.48746	393.36	182.785	804.255	14.1206	13.8701	8.93551	24.8965	23.3157	33.347	8.12989	24.5805	72.7089	18.586	10.5236	51.8655	169.076	942.604	870.042	254.054	2727.29
102	Sanshanjianyeli	Guangxi	HNG	LMC	INT	Glu	384.685	106.336	29.2385	314.901	11.0175	264.279	363.989	715.185	16.3843	16.6868	26.0689	10.4958	35.2971	14.9288	15.4963	36.14	49.3362	29.509	18.5504	74.2728	206.069	1030.09	551.352	282.836	2532.8
103	Sanyuehong	Guangdong	YNG	EEMC	ST	GABA	469.501	65.1699	42.4083	93.6739	11.7851	623.312	457.233	314.492	23.2103	20.8195	43.9708	27.008	15.564	89.081	184.816	27.4253	113.144	12.6733	10.311	160.484	533.598	408.166	661.517	601.661	2806.08
104	Shanzhi2Hao	Guangdong	FGG2	EMC	INT	GABA	371.311	21.7519	49.5972	103.001	5.24351	614.999	42.4671	97.2433	10.3147	4.86752	8.49632	24.2235	33.7221	19.1837	27.6343	33.1619	37.638	14.4005	48.3812	33.2866	162.991	200.244	500.548	187.825	1630.27
105	Suzhouli	Guangdong	FGG2	LMC	ST	Glu	445.214	23.3654	50.755	197.647	13.1931	356.98	83.9984	691.578	7.5914	8.1082	6.70187	34.5483	15.674	5.16959	19.1987	29.9823	35.6984	21.6864	20.1778	38.4859	141.465	889.224	555.847	155.756	2105.75
106	Tunchangqingpi	Hainan	HNG	EMC	HT	Glu	460.365	83.4445	61.7538	460.748	6.60025	457.146	466.054	739.689	19.2988	16.9353	120.476	26.2986	41.2841	108.754	10.5385	34.0842	147.935	18.4211	13.7737	111.481	437.254	1200.44	721.389	491.702	3405.08
107	Tianshuili	Hainan	HNG	LMC	HT	Ala	2497.77	320.276	208.996	272.835	3.55305	1703.36	210.86	649.007	34.4456	19.5382	29.6484	71.6303	71.0308	23.8067	37.5194	77.4555	166.593	53.7528	60.4028	123.797	411.185	921.842	2901.05	686.619	6636.28
108	Tianyan	Guangdong	FGG2	LMC	INT	Ala	779.962	126.853	52.3655	176.882	6.16179	631.25	364.771	507.313	18.8364	39.4624	23.5724	47.3092	46.3544	6.13277	82.4277	78.2763	24.3384	28.3844	18.2629	98.74	332.921	684.195	976.152	442.76	3157.66
109	Wuchali	Hainan	HNG	LMC	HT	Glu	318.389	19.5599	35.6622	117.414	11.8733	120.526	115.536	421.9	10.4038	3.20507	7.79054	13.4249	41.9824	34.9654	3.59515	23.2297	56.0361	8.37263	3.18926	37.0339	147.165	539.314	458.414	122.764	1404.09
110	Wanggongli	Hainan	HNG	LMC	HT	Ala	636.281	114.683	97.7525	253.603	1.61864	346.902	361.442	482.244	10.7948	6.6531	7.64788	28.3328	32.1621	30.7285	19.9932	131.962	35.3278	18.7799	16.0438	60.4669	198.111	735.847	865.308	284.549	2693.42
111	Wujun3Hao	Hainan	HNG	LMC	HT	Ala	978.884	92.2593	359.162	205.646	26.5625	940.462	355.065	314.367	47.2256	108.598	59.3055	53.2866	188.425	13.5489	188.626	73.549	17.6905	47.9696	42.176	261.174	812.335	520.013	1353.74	818.975	4373.98
112	Wumian	Fujian	FGG2	LMC	HT	GABA	361.373	46.9503	67.2925	131.145	10.2931	413.025	54.1961	342.764	15.1392	9.72038	18.1359	34.7922	33.6542	53.0878	28.5084	74.7687	67.8689	20.5	14.0392	42.8219	231.5	473.909	573.304	248.056	1840.08
113	Xuehuaizi	Guangdong	FGG2	LMC	INT	Ala	693.114	26.8089	53.5256	126.898	3.01631	550.941	71.1879	335.027	20.8683	8.97906	8.11954	30.8022	14.4939	7.30947	14.9813	66.4894	19.5101	20.5039	25.1693	38.8174	135.028	461.925	834.98	160.987	2136.56
114	Xianjinfeng	Guangdong	FGG2	LMC	INT	Ala	836.81	91.5803	33.2863	209.149	11.6203	603.596	242.526	464.367	26.8054	19.0964	119.984	15.3056	48.1239	75.765	71.1964	49.2758	64.9406	23.5404	44.6422	151.021	504.936	673.517	1049.5	588.591	3202.63
115	Ximili	Guangdong	FGG2	LMC	HT	Ala	1193.31	165.538	123.9	176.103	1.30257	695.903	173.608	273.059	31.2008	13.5503	27.3041	59.4979	29.822	79.718	34.2438	109.96	48.5271	42.5705	37.9938	86.8988	360.055	449.162	1455.39	504.744	3404.01
116	Xianpoguo	Guangdong	FGG1	LMC	HT	Ala	1335.05	189.228	122.406	191.063	4.36052	694.292	248.731	401.845	46.8309	8.23496	19.9298	41.9855	34.8111	107.466	27.321	53.0384	53.2122	26.6548	26.6921	114.616	372.784	592.908	1549.59	535.474	3747.77
117	Xinqiumili	Hainan	HNG	LMC	INT	Ala	653.106	185.918	123.159	100.07	1.76011	711.728	310.625	224.98	12.8552	7.04434	6.20954	24.9975	20.7608	4.87998	4.33532	81.7531	42.4013	17.8415	7.69851	44.6026	123.627	325.05	828.717	285.686	2586.72
118	Xiaorong1Hao	Hainan	HNG	LMC	ST	GABA	406.057	84.7281	132.542	146.194	0	443.331	136.689	431.947	3.17506	4.64243	6.69406	11.326	22.3814	30.1717	4.03581	41.5938	9.17783	15.1914	8.19878	38.354	128.154	578.141	497.576	188.151	1976.43
119	Xiantao	Guangdong	FGG2	EMC	HT	Glu	626.098	60.6916	19.3108	172.918	0	354.678	108.035	641.149	16.3304	6.88723	10.1152	5.70632	22.8486	24.3865	10.8189	25.1675	68.74	16.6161	39.2964	61.522	152.014	814.066	775.801	219.424	2291.31
120	Xiangwan	Hainan	HNG	LMC	HT	Glu	925.053	54.23	138.008	179.614	2.84341	222.511	252.028	927.646	19.4508	22.6441	21.8763	27.5129	77.2487	74.3761	40.2033	46.1379	109.121	32.0202	13.1665	103.057	376.294	1107.26	1209.03	357.066	3288.75
121	Xinxingxiangli	Guangdong	FGG2	LMC	HT	Ala	546.563	131.394	55.5388	242.702	7.03273	413.182	287.629	347.784	25.1383	21.4555	76.6703	21.3432	47.3112	90.5672	38.7575	36.3021	99.0405	20.0165	33.7161	151.401	446.067	590.486	774.372	565.304	2693.54
122	Xiaoye	Hainan	HNG	LMC	HT	Ala	381.48	39.6185	19.6919	138.529	3.91552	252.616	63.5441	311.594	13.9022	24.0738	114.326	12.2134	22.1404	8.4618	5.45554	25.1586	41.7222	5.06139	6.48447	67.2168	233.863	450.123	489.465	277.85	1554.63
123	Yuanduanli	Hainan	HNG	LMC	INT	Glu	1024.75	147.62	44.6259	241.247	21.3362	504.089	336.131	1615.63	27.6294	12.2205	71.7797	14.4491	44.3194	69.5788	51.5745	49.9717	56.5631	19.5592	25.0272	142.359	413.62	1856.88	1222.79	534.609	4520.47
124	Yuanhe	Hainan	HNG	LMC	HT	Ala	478.136	37.201	22.6347	104.534	12.8985	410.313	75.0501	266.622	19.2096	9.55677	36.7994	11.8031	21.234	15.35	32.1683	25.9915	25.3159	11.3809	14.7482	65.7184	194.454	371.156	581.268	223.345	1677.8
125	Yuanhong	Fujian	FGG1	EMC	INT	Glu	235.276	3.36091	40.826	194.834	5.65516	185.783	79.3453	233.772	5.18148	5.99805	6.05661	12.3092	13.7163	8.09336	19.7755	30.0026	38.0833	13.1235	7.60138	24.7868	97.8612	428.607	335.383	87.9818	1163.58
126	Yulindadingxiang	Hainan	HNG	EMC	ST	Ala	1811.79	403.826	74.2255	206.314	1.6137	1268.57	265.084	413.316	23.8997	32.3211	13.2446	45.0049	49.1392	19.194	33.3459	49.6378	41.8244	37.9982	22.5577	107.824	305.751	619.63	2014.29	677.318	4920.73
127	Yulinli	Hainan	HNG	LMC	INT	Glu	302.336	23.8471	14.2109	172.173	9.02252	261.425	140.197	633.361	11.5567	6.74588	16.6534	7.5358	25.4541	19.86	27.7495	20.8659	51.2296	12.9372	11.0418	47.0418	157.232	805.535	424.379	160.475	1815.24
128	Yamulong	Hainan	HNG	LMC	HT	Ala	542.282	65.6276	30.4035	135.689	4.56094	608.692	207.892	195.269	18.158	9.11153	15.1502	8.98688	24.6642	7.18827	10.7167	65.3898	79.4335	10.0341	11.3025	66.4952	143.236	330.958	739.961	194.579	2117.05
129	Yuanqiu	Hainan	HNG	LMC	ST	GABA	546.664	99.5131	28.4394	193.524	8.95978	674.573	118.238	680.535	28.3769	16.5339	39.3966	19.4352	41.8719	25.8629	27.6628	36.6624	23.4655	22.5629	23.8333	78.6588	255.451	874.059	699.604	330.897	2734.77
130	Yuqilin	Guangxi	FGG2	LMC	ST	Glu	1049.86	193.689	51.2142	140.014	8.00651	484.496	158.046	677.632	14.4843	13.6392	22.194	27.2538	33.7703	44.5292	28.5124	24.8392	94.6969	18.6538	24.4217	103.082	270.702	817.646	1236.3	457.322	3205.74
131	Yiqiaomili	Hainan	HNG	LMC	HT	Ala	618.21	227.713	37.1818	181.199	14.0621	631.684	505.739	329.952	20.6047	13.627	17.7483	12.5383	39.8366	13.3123	8.83807	34.2025	48.1881	19.9984	14.3735	66.945	179.217	511.151	781.04	375.096	2855.95
132	Yurong1Hao	Hainan	HNG	LMC	ST	Glu	553.364	30.1294	59.0339	270.188	3.57873	218.36	135.562	523.97	17.3559	14.4105	9.43942	30.593	56.6534	26.5652	25.6008	12.1687	72.4432	21.4292	9.06121	75.2297	245.511	794.158	733.415	221.029	2165.14
133	Yurong2Hao	Hainan	HNG	LMC	HT	Ala	379.467	61.9565	62.8677	176.04	4.18027	224.934	239.537	312.763	4.10247	7.03919	7.67323	21.4649	23.1425	22.2216	9.09932	2.68457	36.1128	12.0442	14.0842	43.9029	139.549	488.802	457.554	187.442	1665.32
134	Yurongxiangmi	Hainan	HNG	LMC	HT	GABA	502.888	60.184	130.397	224.966	1.28229	804.23	416.32	582.553	34.6008	45.1625	29.526	58.6902	100.201	93.6265	38.5715	59.7688	47.9167	43.4629	35.4466	125.684	489.762	807.519	788.838	486.891	3435.48
135	Yeshenglizhi9Hao	Hainan	FGG2	LMC	HT	Ala	673.814	104.256	31.5062	64.0514	10.8223	563.909	117.917	68.7594	30.0467	14.53	54.817	35.3961	37.78	128.61	24.182	331.019	90.0771	78.4315	28.9988	126.142	485.358	132.811	1241.17	516.931	2615.76
136	Yutanmili	Hainan	HNG	EMC	ST	Ala	971.125	77.0315	72.8291	234.012	7.99234	542.33	510.768	774.705	38.6152	14.0774	17.6661	38.5928	39.8188	48.5883	13.3665	73.3351	91.2396	33.0887	28.2754	73.2288	264.35	1008.72	1247.22	310.827	3700.69
137	YanzhiHong	Hainan	HNG	LMC	HT	Glu	566.8	23.6771	25.5151	207.132	2.96148	361.289	79.7122	576.317	21.4	26.5596	22.4238	33.6846	75.9756	12.8759	29.9052	11.2366	75.9893	36.5523	31.2172	88.8365	300.254	783.449	787.954	269.18	2310.06
138	Zengchenggualü	Guangdong	FGG2	LMC	ST	Ala	1129.16	226.539	61.5697	257.728	1.14845	832.138	212.189	557.369	36.9969	32.5297	39.0534	66.9484	87.7123	88.7401	62.0896	77.1226	62.4487	48.5915	59.1803	135.892	529.027	815.097	1442.04	710.972	4075.15
139	Zengchengjinfeng	Guangdong	FGG1	LMC	ST	GABA	528.422	78.3257	42.5398	108.953	19.045	1076.62	270.822	33.8929	20.3657	20.4031	42.6058	29.6996	44.6233	30.7966	21.6252	47.0776	49.0305	21.2926	25.5564	126.664	317.307	142.846	710.811	375.676	2648.58
140	Zhigui1Hao	Hainan	HNG	LMC	INT	Glu	419.437	215.503	19.9329	201.916	7.63199	417.179	205.273	566.191	17.4561	10.8621	16.2296	7.84916	36.1752	16.9895	13.3479	27.8	45.9594	18.8755	13.4363	54.0954	163.562	768.107	565.703	348.313	2332.14
141	Zhuheli	Guangdong	FGG1	LMC	HT	Glu	603.294	62.3729	72.4338	375.303	2.89559	323.225	166.19	1320.86	14.7118	12.2863	17.4804	31.8083	19.0408	44.3997	32.8971	73.6841	105.458	36.5559	20.3731	61.5738	243.756	1696.17	852.744	283.192	3396.85
142	Zili	Hainan	HNG	LMC	HT	Ala	688.671	225.52	78.9297	768.392	10.3457	560.002	724.387	371.91	22.9561	42.1146	86.3996	16.165	74.4975	57.8721	24.8225	51.4462	125.327	42.508	21.0483	134.343	436.608	1140.3	1005.41	608.286	4127.66
143	Zhiminli	Hainan	HNG	LMC	HT	Ala	1658.61	102.385	26.8708	137.804	12.4405	549.576	178.143	354.121	55.6291	27.1917	41.1721	57.7848	77.8373	81.7951	25.9833	124.746	92.7125	42.1309	30.6157	125.916	452.62	491.925	2051.67	492.843	3803.47
144	Ziniangxi	Hainan	HNG	LMC	INT	Ala	627.42	159.71	117.461	445.417	7.36131	818.687	485.085	277.83	16.2141	26.4994	22.2853	44.2039	55.0693	40.6997	31.1756	18.5621	59.4419	36.0782	24.014	102.016	331.528	723.247	812.786	450.604	3415.23
145	Ziniangxie	Hainan	HNG	LMC	INT	Glu	485.839	118.937	91.0946	179.766	14.3302	421.776	104.447	1203.9	10.5648	7.69639	6.25751	28.7341	11.7836	10.3389	18.1022	22.878	38.4033	20.6362	20.1608	32.2444	128.097	1383.66	590.105	242.471	2847.89
146	Zhongshanzhuangyuanhong	Guangdong	YNG	LMC	HT	Glu	260.4	4.9653	12.6453	135.83	7.12303	173.565	177.704	377.828	8.83892	6.88422	6.39228	5.75655	9.7915	10.625	34.3056	15.1898	41.6441	12.0761	8.33984	39.9454	118.892	513.658	347.941	117.214	1349.85
147	Zhuxueli	Hainan	HNG	LMC	HT	Ala	825.944	159.259	107.228	138.97	0	550.939	309.512	175.746	28.5179	25.1004	29.3866	53.2386	146.861	98.5222	14.2574	54.4404	70.4034	28.4788	21.2168	110.653	481.397	314.717	1154.65	511.633	2948.68
148	Zhuangyuan1Hao	Hainan	HNG	LMC	INT	Glu	319.722	42.63	102.662	145.727	2.67381	190.316	92.6176	686.328	6.08595	8.51999	7.09962	26.6767	16.7236	6.77847	8.20571	14.3138	28.8644	20.165	12.4703	34.6136	120.263	832.055	405.875	146.994	1773.19

## Sheet: Table S3
Supplementary table S3. The relative content of free amino acids in 148 litchi germplasm accessions
Accessions	Name	Locate	Groups	Fruit maturation period	Sugar accumulation pattern	Ala	Arg	Asn	Asp	Cys	GABA	Gln	Glu	Gly	His	Ile	Leu	Lys	Met	Phe	Pro	Ser	Thr	Tyr	Val	EAA	UAA	SWAA	BAA
1	2-5-6	Guangdong	FGG2	EMC	ST	27.5392	2.93538	2.40702	7.69547	0.173356	26.4232	14.987	7.1478	0.568009	0.478945	0.283641	1.08172	0.274758	0.864868	0.218583	1.18886	1.58191	0.71195	0.662349	2.77599	6.21152	14.8433	31.8647	9.30148
2	20Shiji	Taiwan	YNG	EMC	HT	18.7396	0.692566	3.37671	10.9702	0.264795	8.32227	3.50648	31.5691	0.320476	0.479281	0.822431	1.01922	1.04408	1.15212	7.05174	1.35469	3.07284	0.564982	2.20071	3.47569	15.1303	42.5393	25.0967	16.8938
3	Anduomili	Hainan	HNG	LMC	HT	25.3847	6.52991	1.61012	5.62937	0.535188	26.5823	11.0019	1.29812	0.947799	0.724012	2.29397	1.1385	1.54706	3.16744	1.01171	1.70145	2.20795	0.12898	0.576618	5.98289	15.2705	6.92749	31.9179	21.4251
4	Anfu3Hao	Hainan	HNG	LMC	INT	16.107	6.91543	2.80945	7.33917	0.178496	20.7343	4.11972	32.5626	0.457354	0.329764	0.278294	1.8163	0.397258	0.257268	1.18622	1.37974	0.604524	0.719711	0.725099	1.08234	5.73739	39.9017	19.6656	12.5907
5	Anfujidan	Hainan	HNG	EMC	HT	19.8084	2.83656	1.02775	11.7898	0.0883639	18.1534	8.40575	19.2264	0.895538	0.6074	0.85802	2.09046	0.877195	1.42931	0.43634	4.71535	2.16857	1.16565	0.726769	2.78509	9.40454	31.0162	29.6307	11.7699
6	Anliang	Hainan	HNG	LMC	INT	17.057	1.03187	1.15484	9.80976	0.497251	26.8667	9.59582	15.7885	0.80551	0.992785	1.35571	0.533669	1.5261	1.11113	1.67858	1.91913	2.93532	0.689541	0.631427	4.01938	10.9141	25.5983	24.9326	11.3545
7	Aili	Hainan	HNG	LMC	HT	20.5766	1.78789	0.954761	5.73808	0.924483	25.6685	4.26779	21.6231	0.725933	0.452534	1.36346	1.25015	1.45364	0.860745	0.919855	2.12385	3.23936	0.800043	0.876181	4.39306	11.0409	27.3611	28.9195	11.9039
8	Binbaoli	Hainan	HNG	LMC	HT	23.5789	9.29796	2.85609	6.63462	0.357737	22.9498	8.88905	13.5974	0.60874	0.340032	0.356409	1.2818	0.915272	1.05999	0.199774	1.45854	2.51903	0.868766	0.57044	1.65958	6.34159	20.2321	29.9492	14.766
9	Babaoxiang	Guangdong	FGG1	EMC	HT	16.9037	11.4066	1.54615	7.73783	0.0438096	8.30719	5.01327	35.4428	0.585786	0.383552	0.251388	0.69432	0.669162	0.781622	0.651523	4.66645	1.72971	0.548603	1.18588	1.45066	5.04728	43.1806	25.1034	16.8055
10	Baili	Fujian	FGG2	LMC	INT	27.41	10.5092	2.99916	6.14089	0.104151	15.9676	2.90499	16.392	0.698007	0.192972	0.842101	1.75638	1.54488	2.61999	0.594309	1.22004	3.58533	1.0133	1.33284	2.17183	10.5428	22.5329	35.4716	20.0196
11	Bianli	Hainan	HNG	LMC	INT	35.4263	1.78527	1.65994	4.52778	0.367677	27.0501	3.64836	8.78028	0.924088	0.49	1.22532	1.09185	1.68341	0.0942015	0.604753	1.49462	3.13183	0.826925	1.02535	4.16192	9.68838	13.3081	43.4872	10.4787
12	Baipili	Hainan	HNG	LMC	INT	17.4271	5.22044	1.03483	6.55128	0.912437	29.212	9.51094	15.8749	0.536403	0.89452	1.44879	0.287202	1.56002	0.498504	0.71124	1.552	1.51881	0.758439	0.593938	3.47167	8.73587	22.4262	23.3528	13.1263
13	Baisheng	Hainan	HNG	LMC	HT	18.6491	1.11988	1.23016	11.0097	0.314829	19.1709	9.76131	14.9065	0.631178	0.820038	4.26485	0.890438	1.46379	2.62514	1.17804	1.79608	3.28145	0.765213	0.663452	5.45794	16.6454	25.9162	26.5868	17.0198
14	Baishahemaoli2Hao	Yunnan	YNG	EEMC	ST	15.4832	7.87778	1.15483	8.62644	0.393628	23.2215	14.3169	12.0277	0.725897	1.47248	1.85723	0.429889	1.12465	0.518746	3.40961	1.13651	1.88079	0.797876	0.677287	2.86705	11.0051	20.6542	21.1489	19.1101
15	Changhong	Hainan	HNG	LMC	HT	25.06	1.9715	1.51451	6.52189	0.367284	30.8155	7.48553	7.01253	1.06691	0.538498	1.25531	1.50671	1.47302	1.90652	1.1018	2.97855	2.39148	0.926738	0.961419	3.14429	11.3144	13.5344	33.8967	12.386
16	Chuilihuangli	Hainan	HNG	LMC	INT	15.5471	5.61992	0.735817	4.53205	0.736571	40.7963	8.75128	14.071	0.41926	0.535538	0.646817	0.191125	1.37361	0.224122	0.316147	1.67794	1.20512	0.497452	0.489669	2.12415	5.37342	18.6031	20.7205	10.1475
17	Caomeili	Guangxi	FGG1	LMC	HT	25.2689	1.01978	0.549982	6.18616	0.0182444	21.0692	7.25123	16.5831	1.23363	0.426007	0.641058	1.19038	0.720885	2.73255	1.89553	6.88419	1.31667	0.720366	2.05355	2.23851	10.1393	22.7693	36.1447	12.1974
18	Chengtuo	Guangdong	FGG2	LMC	HT	22.561	1.70392	0.876967	7.84637	0.649401	29.5705	3.1824	13.9089	0.786005	0.650563	1.72046	0.730946	1.54061	1.30947	2.18665	1.22477	2.37912	1.21198	1.69813	4.26188	12.962	21.7552	29.7035	14.262
19	Chunteng	Hainan	HNG	LMC	ST	18.8963	7.10779	0.810708	11.7344	0.409033	7.14951	7.44284	34.0474	0.556651	0.344664	0.930257	0.291687	1.22603	0.573678	1.12433	0.93214	3.14603	0.668412	0.433272	2.1749	6.9893	45.7818	25.4255	12.9806
20	Chitangli	Hainan	HNG	LMC	HT	33.5427	1.1273	2.60412	8.04487	0.0818346	16.9427	3.0306	5.00062	1.12139	0.811204	2.08938	1.99778	6.01902	2.92033	1.44898	0.958111	4.41991	1.80671	1.546	4.4865	20.7687	13.0455	47.8678	16.4275
21	Chiye	Guangdong	FGG1	EMC	HT	22.1776	2.42989	1.73438	6.44358	0.168108	13.4923	4.01279	36.1658	0.67552	0.288763	0.56088	1.02064	1.07501	0.550024	1.80447	0.614736	2.73941	0.722605	1.46688	1.85666	7.59029	42.6094	28.0049	9.97821
22	Cuiye	Hainan	HNG	LMC	HT	17.7141	0.724999	1.18095	8.1594	0.368686	10.7938	6.09186	33.8605	0.52523	0.507593	2.08853	0.71811	1.45626	2.63368	1.43016	1.99043	3.44817	0.987709	1.74071	3.57915	12.8936	42.0199	26.1219	13.4229
23	Dianbainuomici	Guangdong	FGG1	LMC	INT	28.9283	2.29435	1.93141	5.51483	0.38762	18.4795	9.62542	22.2065	0.67118	0.355797	0.370086	1.21828	0.46583	0.399012	0.285615	1.93767	2.28204	0.936006	0.516378	1.46952	5.06277	27.7214	35.2211	6.90904
24	Dadongli	Guangdong	FGG2	LMC	HT	22.1394	0.907915	2.63322	7.70792	0.360181	6.05068	2.59045	38.7544	0.474414	0.497477	0.746719	1.23683	4.59061	2.13311	0.888794	1.50308	2.35992	0.726955	0.415394	3.28252	13.6055	46.4623	31.7944	10.1088
25	Dajing1Hao	Hainan	HNG	LMC	HT	16.1926	3.72718	2.6483	16.6774	0.597408	18.4176	3.63258	27.3765	0.472132	0.263177	0.294161	1.50438	0.698189	0.327112	1.72373	0.999326	2.31446	0.993505	0.50712	1.40463	6.94571	44.0539	21.6703	9.75149
26	Dajing2Hao	Hainan	HNG	LMC	INT	19.0844	2.10302	1.59839	10.6681	0.462149	23.3907	8.61894	16.4991	0.918017	0.777942	1.98598	0.725253	1.37197	0.764048	1.3602	1.14058	2.27444	1.1897	1.19971	3.86726	11.2644	27.1672	25.9792	12.7834
27	Donglong	Hainan	HNG	LMC	HT	39.2718	2.32914	3.33773	5.43703	0.232613	22.8541	1.64861	10.8169	0.74005	0.295169	0.729552	1.30028	1.05824	1.75737	0.983662	2.08533	0.933369	0.85396	1.25139	2.0837	8.76675	16.254	44.9428	10.7303
28	Donglongmili	Hainan	HNG	LMC	HT	37.8851	4.68463	1.90096	4.72401	0.116981	31.5071	5.61763	2.36998	0.635089	0.344727	0.396308	1.31516	0.976154	0.45447	0.363621	1.36841	1.9152	0.824162	0.483605	2.11677	6.44665	7.09399	43.6041	10.1593
29	Edanli	Hainan	HNG	LMC	INT	28.7346	4.91034	1.18296	6.95042	0.434685	25.5895	3.77548	9.32628	0.929177	0.596103	1.37692	1.07309	1.8516	0.957973	0.682611	3.6598	3.02269	0.873013	0.82662	3.24616	10.0614	16.2767	39.0709	13.6698
30	Edanli2Hao	Hainan	HNG	LMC	HT	27.5427	9.48526	3.56515	7.60621	0.0995697	11.988	9.513	20.303	0.305573	0.334978	0.293214	1.28222	0.721059	0.232519	0.225949	1.61982	1.206	0.958181	0.317325	2.40025	6.11339	27.9093	32.3534	14.5717
31	Fengjitou	Guangdong	HNG	LMC	ST	23.8253	1.43468	1.41974	4.60257	0.833025	17.1695	12.0422	23.8276	0.806834	0.44518	0.874684	0.379175	0.868208	1.29839	0.512488	1.30682	2.54882	0.513659	0.848368	4.44273	8.88934	28.4302	29.8697	10.2357
32	Fengtangying	Guangdong	HNG	LMC	ST	15.7155	1.90623	0.491439	6.33663	0	8.91828	4.36613	46.6815	0.230133	0.422387	0.441842	0.499559	1.80108	4.37795	0.257835	1.48824	3.22222	0.316362	0.264267	2.26234	9.95697	53.0182	22.7736	10.4324
33	Fengyuanqingpitian	Guangdong	FGG1	LMC	HT	20.8385	4.26778	2.08071	3.47972	0.125505	18.3305	11.7768	29.7589	0.446575	0.344167	0.399549	0.818399	0.523415	0.132736	0.894552	1.86362	0.922845	0.583081	0.49898	1.90747	5.32827	33.2386	25.178	9.26363
34	Feizui	Guangdong	FGG1	EEMC	ST	14.2864	4.67538	2.90816	9.93356	0.174849	16.2643	17.2664	18.3055	0.355831	0.521379	0.446494	0.96131	0.551677	0.943763	2.05664	3.98368	1.8005	0.856189	1.01632	2.6917	8.50777	28.2391	21.8343	13.313
35	Guifeihong	Guangxi	HNG	LMC	ST	24.6362	0.792539	4.65701	4.5753	0.614319	31.7741	4.58911	16.1533	0.730316	0.297693	0.339098	1.22464	0.652784	0.569989	1.36452	2.36573	1.7496	0.708126	0.84787	1.35775	6.21691	20.7286	30.8427	6.7941
36	Guangming	Hainan	HNG	LMC	HT	18.031	2.71082	5.07085	4.86123	0.505795	33.5725	3.6298	19.8949	0.807096	0.424875	0.467261	1.87857	0.690224	1.12929	0.529367	2.25909	1.00518	0.710455	0.652838	1.16887	6.57403	24.7561	23.503	8.96188
37	Guinuo	Guangxi	HNG	LMC	HT	17.6261	2.80159	1.34036	4.42039	0.588278	14.2991	27.1642	22.5273	0.583329	0.350081	0.276301	0.209062	0.962011	1.08134	0.120683	1.37699	1.84106	0.319654	0.158285	1.95391	4.92296	26.9477	22.7091	6.95125
38	Guangxi035-008	Guangxi	FGG1	EMC	HT	28.4377	5.24007	3.17007	4.74724	0.206152	19.1683	6.55459	20.8472	0.525151	0.322619	0.252683	1.56478	0.35764	0.483589	0.611846	2.71522	1.41075	0.540834	1.13742	1.70612	5.51749	25.5944	33.9873	11.3191
39	Guangxigoubei	Guangxi	HNG	EMC	HT	21.6471	0.993485	1.65393	5.68373	0.272903	17.4585	12.4963	26.7664	0.487173	0.525357	0.814481	0.331624	1.22037	1.21893	0.306663	1.96136	2.58611	0.462757	0.195782	2.88431	7.23913	32.4502	28.3649	7.27063
40	Guangxijianye	Guangxi	FGG2	EMC	HT	27.4222	2.21638	2.08503	7.60769	0.140617	23.5276	5.76482	16.6306	0.631644	0.372411	0.378503	1.28873	0.833623	2.09925	0.354602	2.66704	2.88955	0.739028	0.423961	1.92681	7.62054	24.2383	35.183	9.06064
41	Guangyuan1Hao	Hainan	HNG	LMC	INT	21.9125	7.50426	2.19009	8.92142	0.0415327	12.0071	6.86046	29.8595	0.44081	0.509087	0.300327	1.48441	1.13202	0.492381	0.397611	1.10819	1.4416	0.700478	0.552529	2.14369	6.65092	38.7809	26.7356	13.3843
42	Guiyuan1Hao	Hainan	HNG	LMC	HT	21.7092	3.57034	1.28874	9.18927	0.484191	10.2986	8.07765	30.9135	0.768066	0.560182	0.780685	0.468022	1.45039	0.893486	0.432775	1.60895	2.84238	0.873142	0.657195	3.29461	8.19311	40.1028	29.2522	10.6573
43	Guanyinlü	Guangdong	FGG2	LMC	ST	27.092	8.27202	1.11868	5.69795	0.0979044	14.6512	6.90183	18.8266	0.686468	0.518015	0.632393	1.32425	0.992488	2.38154	0.382248	4.31128	1.86263	0.771196	0.639084	2.84029	9.3244	24.5246	35.716	16.9898
44	Guizaoli	Guangxi	YNG	EEMC	HT	20.378	1.13591	1.91504	6.89184	0.0951145	16.8192	8.11322	19.2327	0.652048	0.656656	0.564895	0.799847	2.46465	1.80899	2.57736	4.53142	4.92555	0.66133	1.33661	4.43962	13.3167	26.1246	33.613	13.3199
45	Huadongjiamizhi	Guangdong	FGG2	LMC	INT	24.0505	5.00558	1.38899	9.8887	0.296567	22.3132	3.33247	8.52726	0.801408	1.24363	3.02818	1.1003	1.72215	3.0639	2.37748	2.09088	3.2841	0.90505	1.18358	4.39609	16.5932	18.416	32.8541	21.3987
46	Haiguo3Hao	Hainan	HNG	LMC	INT	15.7919	3.5889	1.18494	7.54434	0.326323	15.8376	10.9252	29.3216	0.64431	0.357172	1.07494	0.400234	1.23004	1.69825	0.422688	3.413	2.52308	0.61835	0.616292	2.48079	7.9253	36.8659	24.2207	10.6393
47	Huagangguinuo	Guangdong	FGG2	LMC	HT	15.7185	14.5458	2.72235	7.76056	0.114646	11.382	16.0546	16.2629	0.350404	0.454051	0.686892	2.05703	1.12617	0.661916	0.718416	3.56561	1.34776	1.14637	0.751518	2.57253	8.96932	24.0234	23.2548	22.4482
48	Hejiangnuomici	Sichuan	FGG1	EMC	ST	20.6226	5.64923	2.40693	7.31417	0	11.814	13.5458	22.8406	0.425024	0.320338	0.411473	0.874026	0.492912	1.8849	1.69375	2.49056	3.5978	0.677532	0.958884	2.02691	8.06151	30.1548	28.3064	13.8195
49	Haiken2Hao	Hainan	HNG	LMC	INT	26.4573	1.36414	2.93286	9.08936	0.0407098	12.6411	2.65052	30.8089	0.637255	0.372266	0.42814	1.39932	1.14909	1.04046	1.82057	1.52127	1.82325	0.713152	1.2024	1.90791	8.45863	39.8983	32.3013	9.53519
50	Hongli	Guangdong	FGG2	LMC	INT	26.5665	3.84253	0.349841	7.47982	0.144708	23.7127	7.07211	17.1041	0.680005	0.582066	0.506596	1.39591	0.62922	0.901156	0.56724	2.50088	1.48267	1.09264	1.02066	2.36861	7.46137	24.584	32.952	11.1848
51	Heimiandeng	Guangdong	FGG2	LMC	HT	18.5338	2.77184	1.54487	10.2052	0.51322	25.7942	9.27247	14.9368	0.780298	0.514718	0.673009	1.19654	0.999541	1.92479	0.857463	2.13161	2.49545	1.20766	1.09499	2.55146	9.41048	25.142	26.1484	11.5848
52	Hexiachuan	Guangdong	FGG1	EMC	INT	18.9962	10.2746	2.29066	5.33356	0.0153717	7.59591	10.3816	36.2401	0.109646	0.703272	0.723268	0.235188	0.833661	0.233465	0.749154	0.949222	0.82896	0.685474	0.409483	2.41112	5.87133	41.5737	22.4032	15.7395
53	Hongxiuqiu	Guangdong	FGG2	LMC	INT	28.7784	7.45492	1.5338	5.09567	0.410526	23.0186	10.1177	2.9414	0.986783	0.819679	0.882778	0.841231	1.83121	3.61606	0.836035	2.35006	1.50365	1.02565	0.983497	4.97242	14.0054	8.03707	36.4757	20.4066
54	Houye	Hainan	HNG	EMC	INT	15.8754	1.87387	2.87112	12.1859	0.185526	6.13611	6.2158	41.5547	0.342226	0.452833	0.265774	1.44358	1.08945	1.30042	0.296218	2.75934	1.16385	0.862207	0.476429	2.64924	7.9069	53.7406	22.0924	8.75837
55	Huangye	Guangxi	FGG1	LMC	INT	27.4936	3.33124	1.16852	5.4473	0.12867	3.98577	5.03514	39.5731	0.85842	0.229663	0.326658	0.740062	0.762065	1.21138	1.24839	1.60408	3.6487	0.776298	0.658883	1.77214	6.83699	45.0204	35.1431	9.51842
56	Huangzui	Guangdong	FGG1	EEMC	ST	13.4585	0.362722	1.34148	25.7072	0.256897	10.8421	13.0582	18.4843	0.442459	0.668237	0.38947	0.72067	1.23365	0.863403	2.60922	2.01396	3.17252	1.15729	0.742321	2.47551	9.44921	44.1915	21.4783	8.83155
57	Heizhi	Hainan	HNG	LMC	HT	22.5491	2.49016	1.61095	6.91946	0.553097	14.7691	13.7415	22.6813	0.802877	0.462515	0.68901	0.508006	1.03232	0.695864	0.538128	3.17686	2.12368	0.726089	0.545171	3.38495	7.57437	29.6007	30.4109	9.3138
58	Jicuirou	Hainan	HNG	LMC	HT	26.5835	3.53523	0.971873	6.02602	0.333414	31.1742	11.9106	4.04113	0.628754	0.305116	0.799062	0.449318	1.48747	2.57564	1.5432	1.37851	1.77891	0.587247	0.393006	3.49788	10.9398	10.0672	32.4443	13.0985
59	Jufen1Hao	Hainan	HNG	LMC	HT	28.6776	3.01841	1.02716	6.56024	0.292962	13.8965	4.3003	26.1212	1.01126	1.03716	1.09629	0.569814	1.65376	1.2245	0.73128	1.34225	2.47413	0.652882	0.670945	3.71459	9.64311	32.6814	35.8119	12.063
60	Jigong1Hao	Hainan	HNG	LMC	HT	21.707	2.96526	0.722474	4.105	0.380833	19.662	4.47705	21.9029	1.01825	0.724453	2.94745	1.42378	1.95709	2.66336	0.899025	1.70754	3.29295	0.93255	1.10421	4.88369	15.707	26.0079	30.6154	17.6112
61	Jigong2Hao	Hainan	HNG	LMC	HT	18.4006	1.40038	1.44339	4.58984	0.207661	36.2684	14.46	7.4361	0.902874	0.380379	0.819233	0.626529	1.09465	0.102168	0.304677	3.56437	2.63812	0.608735	0.451383	4.30049	7.85648	12.0259	27.2093	8.38523
62	Juhai1Hao	Hainan	HNG	LMC	HT	28.4439	1.90592	2.3293	9.35403	0.0227628	11.8371	7.82573	15.0954	1.20191	0.934954	1.67257	1.95897	2.80712	1.8837	1.0173	1.90788	2.33002	2.28233	1.7503	3.43869	15.0607	24.4495	38.9732	14.5624
63	Jiangjunli	Guangdong	FGG2	LMC	INT	16.5661	3.44684	1.85039	4.40469	0.573335	20.1134	7.84124	29.8127	0.69824	0.330386	0.406011	1.50807	0.537858	2.29627	0.343525	4.89339	1.03089	0.748954	0.882815	1.71483	7.55552	34.2174	24.4754	10.9287
64	Jiaopanli	Hainan	HNG	LMC	INT	21.3576	7.04035	3.5098	7.03692	0.156281	18.2282	12.1463	17.9127	0.550847	0.409115	0.382149	1.25091	1.72411	1.08956	0.780337	2.01512	1.07412	0.547651	0.303782	2.48405	8.25877	24.9496	27.2695	13.7403
65	Jingxing	Hainan	HNG	LMC	INT	14.8962	4.75838	0.742011	11.2461	0.0639199	14.6889	7.61166	30.9227	0.513093	0.743349	1.9729	0.349796	1.36861	1.58526	1.53989	1.34141	1.72779	0.698462	0.837121	2.39246	9.90737	42.1688	20.5455	14.1791
66	Jiayuanmili	Hainan	HNG	LMC	INT	34.8661	1.10148	2.20069	4.11713	0.388434	24.3654	3.16732	10.9805	1.26348	0.484267	0.805281	1.45485	2.89028	2.03189	0.858203	1.94991	2.23218	0.915022	0.669998	3.25766	12.2132	15.0976	44.1169	10.6636
67	Kulin	Fujian	FGG1	EMC	INT	18.3643	3.10348	4.00295	6.39242	0.136169	15.5453	9.01585	24.7244	0.33856	1.28019	1.24757	1.51397	1.96335	0.671014	3.94727	0.58498	2.21506	0.789627	0.614899	3.54869	13.6815	31.1168	24.2559	15.9271
68	Lingfengnuo	Guangdong	FGG2	LMC	HT	20.0361	3.25366	0.906542	5.88049	0.0393156	15.0662	12.2226	26.5967	0.230188	0.425587	0.55812	0.679994	2.96011	0.853089	0.39194	4.10964	1.76348	0.741812	0.594202	2.6903	8.87536	32.4772	29.8413	9.44689
69	Liuli1Hao	Hainan	HNG	LMC	INT	18.6052	0.93169	1.8712	5.52283	0.36466	25.8532	5.60017	23.6205	0.565447	1.10196	2.09485	0.557307	1.00853	2.58521	1.4109	1.6006	2.23174	0.735757	0.653085	3.08528	11.4778	29.1433	24.7472	12.4203
70	Liuli2Hao	Hainan	HNG	LMC	ST	17.7187	2.44508	4.34783	8.97153	0.248253	11.4824	11.2804	29.5296	0.503029	0.395005	0.689444	1.23922	0.754187	1.26947	1.00145	2.13717	2.00855	1.09379	1.12715	1.75765	7.8052	38.5012	24.2154	9.92447
71	Lüluyeshenglizhi	Guangxi	HNG	LMC	INT	14.6578	0.416257	4.70227	12.4075	0.34926	8.23732	5.58197	41.607	0.406678	0.379988	0.36411	1.37328	0.73081	0.518885	2.7853	0.55307	1.5847	0.871803	0.87762	1.59443	8.23861	54.0144	18.8049	8.30987
72	Lingyao1Hao	Hainan	HNG	LMC	HT	30.6481	3.10249	3.13684	4.3803	0.181194	19.7808	4.80308	10.4006	1.65873	1.01713	1.2053	1.67748	3.37408	2.97428	1.03412	0.927381	2.25431	1.16874	3.03997	3.23499	14.669	14.7809	40.0314	17.2857
73	Liuyuexue	Guangdong	HNG	LMC	HT	26.1755	1.5255	0.61486	6.49943	0.0796484	21.6639	8.34819	15.5324	0.516949	0.667189	0.524184	1.75804	3.36727	0.583846	3.28581	2.49376	2.10909	0.715198	0.94519	2.59403	12.8284	22.0318	35.3778	11.8838
74	Maguili	Guangdong	HNG	LMC	HT	27.4257	0.711213	1.21057	5.53402	0.14838	22.5749	12.7673	9.14414	0.724682	0.514207	0.458452	1.28114	0.648732	0.497326	0.920043	10.2813	1.5759	0.796388	0.706679	2.07889	6.68098	14.6782	41.4527	7.16795
75	Mupai1Hao	Hainan	HNG	LMC	HT	31.9983	2.27936	0.407783	9.34632	0.225856	11.8324	6.38578	17.3938	0.70108	0.509991	0.71592	1.46901	3.33833	2.27587	0.500454	2.15529	2.9011	1.24232	1.09237	3.2286	12.7705	26.7401	42.3365	12.0716
76	Maquechun	Guangdong	FGG2	LMC	HT	21.6092	0.522061	0.760211	8.93017	0.657403	36.7116	5.71893	11.4888	0.610513	0.297414	0.977061	0.38855	1.01835	1.17204	0.490312	1.58789	2.74392	0.723006	0.316566	3.27593	8.04525	20.419	28.2929	7.43994
77	Moye	Sichuan	HNG	LMC	INT	17.0047	0.887291	0.820686	8.47383	0.317965	19.8022	5.6069	33.0302	0.646917	0.454611	0.773566	0.346423	1.56758	0.637847	0.668743	1.74855	2.65013	0.911863	0.885605	2.76439	7.67041	41.504	24.5298	7.41847
78	Nandaowuheli	Hainan	HNG	LMC	ST	23.9935	7.19738	3.72472	7.58576	0.0536627	13.5418	8.35049	25.2963	0.404872	0.291023	0.269367	1.35813	0.557509	0.284407	0.494888	1.42945	1.49637	0.86093	0.515089	2.29437	6.1196	32.8821	28.7426	12.7047
79	Niuxinli	Hainan	HNG	LMC	ST	21.4788	7.34323	1.81783	8.80673	0.421894	25.1831	8.07227	12.5738	0.69005	0.435982	0.608143	1.58196	0.752944	0.267711	0.559237	3.19999	2.3902	1.21242	0.876826	1.99346	6.92019	21.3806	29.7244	13.6666
80	Pu2-4-1	Guangdong	FGG2	LMC	INT	20.1682	9.92541	3.2324	3.89899	0.0886314	22.7073	1.78134	24.8743	0.58674	0.522369	0.741605	1.88311	0.643453	0.434746	1.64638	1.88369	0.894581	0.828694	1.72726	1.53083	7.70882	28.7733	25.0053	18.4117
81	Pu2-4-2	Guangdong	FGG2	LMC	HT	16.5923	3.26107	3.63978	11.6972	0.506984	12.9917	9.29659	31.4654	0.28987	0.450479	0.454252	1.67346	0.573109	0.329747	0.866631	0.554212	2.19642	0.841439	0.735232	1.58411	6.32276	43.1626	21.0473	9.35499
82	Pingguoli	Hainan	HNG	LMC	INT	37.9189	2.00992	1.95293	5.83973	0.0374997	19.1692	3.62958	17.8384	1.00897	0.353049	0.541351	1.2171	1.29922	0.504279	1.17679	1.51447	0.604968	0.745475	0.73474	1.91587	7.40009	23.6781	43.092	8.4531
83	Panguzi	Guangdong	YNG	EMC	ST	20.2887	2.83217	2.02442	8.35617	0.257869	14.3904	6.72741	35.8666	0.339689	0.394239	0.394584	1.01503	0.108521	0.309137	3.41446	1.87715	2.6312	0.647007	0.375696	2.54638	8.43512	44.2228	25.8923	11.2817
84	Pingpangqiu	Hainan	HNG	LMC	INT	18.9359	6.32548	1.2716	7.38845	0.343006	22.392	8.99637	17.0314	0.620037	0.551151	2.76052	0.600288	1.57368	1.50968	1.20722	1.17968	2.80937	0.644016	0.695225	3.33644	12.4147	24.4198	25.7627	16.986
85	Qingpitiana	Guangdong	FGG2	LMC	HT	21.481	11.9174	1.87911	4.52432	0.0922451	16.528	5.67378	22.733	0.551254	0.354173	0.343319	0.98694	2.02091	1.41016	0.546716	3.25264	1.82442	0.662442	0.797682	2.42045	8.39094	27.2573	29.7927	18.7769
86	Qiongshan8Hao	Hainan	HNG	LMC	INT	15.3224	2.58817	1.19401	6.56489	0.217769	5.31577	14.5185	41.0908	0.439383	0.673247	1.82315	0.289045	1.14692	0.998947	0.632697	0.905658	1.99121	0.57698	0.570877	3.13955	8.60729	47.6557	20.3825	10.7157
87	Qingyuan	Hainan	HNG	LMC	INT	31.1709	1.35917	5.42031	4.70672	0.510447	28.9833	3.38186	10.4694	0.533827	0.361887	0.569754	1.53664	1.45001	1.63088	0.479381	1.1367	2.17733	0.832964	0.951247	2.33727	8.8369	15.1761	37.3017	9.22623
88	Qiyueshu	Guangdong	FGG2	LMC	HT	19.714	1.0908	1.20151	7.22141	0.336619	25.6516	3.58715	23.6285	0.459053	0.909208	2.35278	0.640943	0.928487	0.906643	1.64473	1.73417	2.52137	0.857646	0.568522	4.04488	11.3761	30.8499	26.2147	12.1585
89	Qinzhouhongli	Guangxi	FGG1	LMC	HT	31.6495	3.6615	0.289963	7.19281	0.0757178	21.7899	8.06415	13.5441	0.817556	0.298709	0.493638	1.25434	0.554115	2.72141	0.38363	1.72155	1.54087	0.826984	0.803454	2.31611	8.55023	20.7369	37.1105	11.9328
90	Rengong3Hao	Hainan	HNG	LMC	ST	23.0291	4.69679	2.48165	6.01093	0.107247	22.217	8.91987	14.9957	0.679925	0.62114	0.665693	2.08784	1.30292	2.87311	0.84794	1.29674	2.12521	1.12893	0.85279	3.05946	11.9659	21.0066	29.5628	15.7048
91	Renshen2Hao	Hainan	HNG	LMC	ST	19.7864	0.209547	4.46789	12.2675	0.932757	19.174	3.93865	26.6668	0.420826	0.342253	0.478614	1.48526	1.14115	0.468298	0.470402	1.5365	1.99881	1.00792	1.13592	2.07052	7.12216	38.9344	25.8916	6.66081
92	Renshen3Hao	Hainan	HNG	LMC	HT	13.608	2.18989	0.987373	7.77032	0.510522	29.0059	12.175	20.7189	0.726458	0.460608	1.01306	0.392971	1.46336	0.741899	0.642013	1.37659	1.36603	0.988703	0.89275	2.96956	8.21157	28.4892	19.5292	9.30275
93	Renshenli	Hainan	HNG	LMC	HT	19.4663	1.12836	1.37066	7.33502	0.658354	28.4741	9.93053	11.6771	1.00825	0.67189	1.97891	0.67214	1.38223	4.00288	0.523361	1.25558	2.88994	0.251492	0.85044	4.26499	13.2835	19.0121	26.2538	14.093
94	Renshanli	Hainan	HNG	LMC	HT	16.8435	4.47791	6.07753	11.032	0.183168	20.1671	4.17307	25.3813	0.430864	0.517758	0.556694	1.82319	0.795641	1.19538	0.453155	0.998112	1.36683	0.955278	0.841238	1.73031	7.50965	36.4132	21.3902	11.5956
95	Renyuan1Hao	Hainan	HNG	LMC	INT	26.6516	0.594719	1.41173	9.58585	0.49537	16.061	9.40215	14.4762	0.796696	0.512826	2.865	1.19208	1.12437	0.926287	0.442973	1.78183	3.36317	1.19692	0.896647	6.22251	13.9701	24.0621	34.9146	13.653
96	Sichuanguiwei	Sichuan	FGG1	LMC	HT	20.0742	2.70124	2.42613	11.5554	0.059391	25.722	4.68064	23.0291	0.563084	0.256614	0.262177	0.866743	0.344784	0.548638	1.19977	1.12791	1.67132	0.543495	0.559058	1.80834	5.57395	34.5845	24.3248	8.20258
97	Shufangli	Hainan	HNG	LMC	HT	25.0157	0.750142	1.41913	10.897	0.133035	20.5364	7.1482	23.0865	0.276796	0.410354	0.342598	0.473203	0.660936	0.321824	1.79024	1.41838	1.47506	1.28201	0.694868	1.86768	6.73848	33.9835	30.1288	6.6509
98	Shanjipa	Guangdong	HNG	LMC	ST	24.627	2.95328	3.06276	7.99481	0.370964	23.7354	12.8302	15.0808	0.292065	0.464701	0.349335	0.889232	0.949062	0.199115	0.44775	0.494715	1.63243	1.22996	0.457694	1.93873	6.00318	23.0756	29.2252	7.69983
99	Shuijingqiu	Guangdong	FGG2	LMC	HT	24.356	4.44226	1.32996	7.32929	0.0878074	6.84399	6.59002	32.7556	0.510935	0.408211	0.407468	1.12774	2.79918	1.9337	0.784304	1.00552	2.87297	0.726904	0.559009	3.12916	10.9085	40.0849	32.2715	12.7918
100	Shijiaoxiangli	Guangdong	FGG1	EMC	ST	29.3685	4.29088	1.50666	5.04901	0.0664035	10.6363	6.80921	27.3452	0.551137	0.218823	0.244074	1.18521	0.819699	2.43775	0.179993	4.33814	1.69121	0.623795	0.443077	2.26132	7.75183	32.3942	37.3925	11.2611
101	Shakengzhong	Taiwan	FGG1	LMC	HT	26.2799	3.75779	2.74857	5.07276	0.347871	14.4231	6.70205	29.4891	0.517751	0.508567	0.327633	0.912866	0.854902	1.22271	0.298094	0.90128	2.66597	0.681482	0.385861	1.90172	6.19941	34.5619	31.9013	9.31524
102	Sanshanjianyeli	Guangxi	HNG	LMC	INT	15.1882	4.19837	1.15439	12.4329	0.434995	10.4343	14.371	28.237	0.646885	0.658828	1.02925	0.414395	1.3936	0.58942	0.611824	1.42688	1.94789	1.16507	0.732409	2.93244	8.13601	40.6699	21.7685	11.1669
103	Sanyuehong	Guangdong	YNG	EEMC	ST	16.7315	2.32245	1.5113	3.33824	0.419983	22.2129	16.2944	11.2075	0.827142	0.741942	1.56698	0.962482	0.554652	3.17457	6.58628	0.977353	4.03208	0.451638	0.367452	5.71916	19.0158	14.5458	23.5744	21.4413
104	Shanzhi2Hao	Guangdong	FGG2	EMC	INT	22.7761	1.33425	3.04227	6.31802	0.321635	37.7238	2.60492	5.96487	0.632701	0.298572	0.521161	1.48586	2.0685	1.17672	1.69508	2.03414	2.3087	0.88332	2.96769	2.04179	9.99783	12.2829	30.7034	11.5211
105	Suzhouli	Guangdong	FGG2	LMC	ST	21.1428	1.1096	2.4103	9.38603	0.626524	16.9526	3.98899	32.8423	0.360508	0.38505	0.318265	1.64066	0.744342	0.245498	0.911725	1.42383	1.69528	1.02986	0.958221	1.82765	6.71801	42.2283	26.3966	7.39667
106	Tunchangqingpi	Hainan	HNG	EMC	HT	13.5199	2.45059	1.81358	13.5312	0.193835	13.4254	13.687	21.7231	0.566766	0.497355	3.53812	0.772335	1.21243	3.19387	0.309494	1.00098	4.34455	0.540988	0.404504	3.27397	12.8412	35.2543	21.1856	14.4402
107	Tianshuili	Hainan	HNG	LMC	HT	37.6381	4.82614	3.1493	4.11126	0.0535398	25.6675	3.17738	9.77968	0.51905	0.294416	0.446763	1.07937	1.07034	0.358735	0.565369	1.16715	2.51033	0.809984	0.91019	1.86546	6.19602	13.8909	43.7149	10.3464
108	Tianyan	Guangdong	FGG2	LMC	INT	24.7007	4.01732	1.65836	5.60169	0.195138	19.9911	11.5519	16.0661	0.59653	1.24974	0.746515	1.49824	1.468	0.194219	2.61041	2.47894	0.770774	0.898907	0.57837	3.127	10.5433	21.6678	30.9138	14.0218
109	Wuchali	Hainan	HNG	LMC	HT	22.6758	1.39307	2.53988	8.3623	0.845621	8.58392	8.22855	30.0479	0.740967	0.228267	0.554846	0.956131	2.99001	2.49025	0.256048	1.65443	3.99092	0.596303	0.227141	2.63757	10.4812	38.4103	32.6484	8.74333
110	Wanggongli	Hainan	HNG	LMC	HT	23.6235	4.2579	3.62931	9.41564	0.0600962	12.8796	13.4195	17.9045	0.400784	0.247013	0.283947	1.05193	1.1941	1.14087	0.742299	4.89942	1.31163	0.69725	0.595666	2.24499	7.35538	27.3202	32.1267	10.5646
111	Wujun3Hao	Hainan	HNG	LMC	HT	22.3797	2.10927	8.21133	4.70157	0.607283	21.5013	8.11765	7.18721	1.07969	2.48283	1.35587	1.21826	4.30785	0.309761	4.31246	1.68151	0.404449	1.0967	0.964247	5.97108	18.572	11.8888	30.9499	18.7238
112	Wumian	Fujian	FGG2	LMC	HT	19.639	2.55154	3.65705	7.12718	0.559385	22.4461	2.94532	18.6277	0.82275	0.52826	0.985605	1.8908	1.82896	2.88509	1.54931	4.06335	3.68838	1.11408	0.76297	2.32718	12.581	25.7549	31.1565	13.4808
113	Xuehuaizi	Guangdong	FGG2	LMC	INT	32.4406	1.25477	2.50522	5.93934	0.141176	25.7863	3.33189	15.6807	0.976722	0.420257	0.380028	1.44167	0.678377	0.342113	0.701186	3.11198	0.913156	0.959666	1.17803	1.81681	6.31986	21.62	39.0805	7.53487
114	Xianjinfeng	Guangdong	FGG2	LMC	INT	26.1288	2.85953	1.03934	6.53055	0.362836	18.8469	7.57271	14.4995	0.836981	0.596271	3.74641	0.477907	1.50264	2.36571	2.22306	1.5386	2.02773	0.735034	1.39392	4.71553	15.7663	21.0301	32.7698	18.3783
115	Ximili	Guangdong	FGG2	LMC	HT	35.056	4.86302	3.63983	5.17341	0.0382657	20.4436	5.1001	8.02168	0.91659	0.398068	0.802117	1.74788	0.876084	2.34188	1.00598	3.23032	1.42559	1.2506	1.11615	2.55283	10.5774	13.1951	42.7552	14.8279
116	Xianpoguo	Guangdong	FGG1	LMC	HT	35.6225	5.04909	3.26612	5.09805	0.11635	18.5255	6.63677	10.7222	1.24957	0.21973	0.531777	1.12028	0.928849	2.86747	0.728993	1.4152	1.41984	0.711219	0.712213	3.05825	9.94684	15.8203	41.3472	14.2878
117	Xinqiumili	Hainan	HNG	LMC	INT	25.2484	7.18738	4.7612	3.86859	0.0680441	27.5146	12.0084	8.6975	0.496967	0.272326	0.240054	0.966376	0.802588	0.188655	0.167599	3.16049	1.63919	0.689732	0.297616	1.72429	4.77929	12.5661	32.0373	11.0443
118	Xiaorong1Hao	Hainan	HNG	LMC	ST	20.545	4.28692	6.70613	7.39689	0	22.4309	6.91595	21.8549	0.160646	0.23489	0.338694	0.573052	1.13241	1.52657	0.204197	2.10449	0.464364	0.768629	0.414827	1.94057	6.48413	29.2518	25.1755	9.51973
119	Xiantao	Guangdong	FGG2	EMC	HT	27.3248	2.64877	0.842781	7.54665	0	15.4792	4.71499	27.9817	0.71271	0.30058	0.44146	0.249041	0.997183	1.0643	0.472168	1.09839	3.00002	0.725176	1.71502	2.68501	6.63434	35.5284	33.8583	9.57634
120	Xiangwan	Hainan	HNG	LMC	HT	28.1278	1.64896	4.19638	5.46147	0.0864587	6.76584	7.66333	28.2067	0.591434	0.688532	0.665186	0.836576	2.34888	2.26153	1.22245	1.4029	3.31801	0.973628	0.40035	3.13362	11.4419	33.6681	36.7627	10.8572
121	Xinxingxiangli	Guangdong	FGG2	LMC	HT	20.2916	4.8781	2.06192	9.01051	0.261096	15.3397	10.6784	12.9118	0.933278	0.796554	2.84645	0.792381	1.75647	3.36238	1.4389	1.34774	3.67696	0.743127	1.25174	5.62088	16.5606	21.9223	28.7492	20.9874
122	Xiaoye	Hainan	HNG	LMC	HT	24.5384	2.54842	1.26666	8.91076	0.251862	16.2493	4.08741	20.043	0.894245	1.54853	7.35391	0.785613	1.42416	0.544298	0.350923	1.6183	2.68374	0.325569	0.417108	4.32366	15.043	28.9537	31.4844	17.8725
123	Yuanduanli	Hainan	HNG	LMC	INT	22.6692	3.26559	0.987196	5.33677	0.47199	11.1513	7.43576	35.7404	0.611208	0.270338	1.58788	0.319637	0.980417	1.53919	1.14091	1.10545	1.25127	0.432681	0.553641	3.14922	9.14994	41.0772	27.0502	11.8264
124	Yuanhe	Hainan	HNG	LMC	HT	28.4978	2.21725	1.34907	6.23045	0.768774	24.4555	4.47313	15.8912	1.14493	0.569601	2.19332	0.703484	1.26559	0.914887	1.91729	1.54914	1.50888	0.678325	0.879022	3.91694	11.5898	22.1216	34.6447	13.3118
125	Yuanhong	Fujian	FGG1	EMC	INT	20.22	0.288842	3.50865	16.7444	0.486014	15.9665	6.81906	20.0907	0.445304	0.515482	0.520514	1.05788	1.1788	0.695557	1.69954	2.57847	3.27294	1.12785	0.653274	2.13022	8.41035	36.8351	28.8234	7.5613
126	Yulindadingxiang	Hainan	HNG	EMC	ST	36.8195	8.20662	1.50842	4.19275	0.0327938	25.7802	5.38709	8.39947	0.485694	0.656836	0.269159	0.914597	0.998615	0.390064	0.677662	1.00875	0.849963	0.772205	0.458421	2.19121	6.21352	12.5922	40.9347	13.7646
127	Yulinli	Hainan	HNG	LMC	INT	16.6554	1.31371	0.782864	9.48487	0.497041	14.4017	7.7233	34.8912	0.63665	0.371624	0.917419	0.41514	1.40224	1.09407	1.52869	1.14948	2.82219	0.712696	0.608282	2.59149	8.66175	44.3761	23.3786	8.84043
128	Yamulong	Hainan	HNG	LMC	HT	25.615	3.09996	1.43613	6.40936	0.215439	28.752	9.81992	9.22364	0.857704	0.430388	0.715629	0.4245	1.16503	0.339542	0.506209	3.08873	3.75209	0.473968	0.533882	3.14094	6.76582	15.633	34.9525	9.19105
129	Yuanqiu	Hainan	HNG	LMC	ST	19.9894	3.63881	1.03992	7.07644	0.327624	24.6665	4.32352	24.8845	1.03763	0.604581	1.44058	0.710672	1.53109	0.945705	1.01152	1.3406	0.858043	0.825039	0.871491	2.87625	9.34086	31.961	25.5818	12.0996
130	Yuqilin	Guangxi	FGG2	LMC	ST	32.7493	6.04196	1.59758	4.36761	0.249756	15.1134	4.9301	21.1381	0.451826	0.425462	0.69232	0.850158	1.05343	1.38905	0.889418	0.774837	2.95398	0.58189	0.761813	3.21555	8.44431	25.5057	38.5652	14.2657
131	Yiqiaomili	Hainan	HNG	LMC	HT	21.6463	7.97328	1.30191	6.34461	0.492377	22.1182	17.7082	11.5531	0.721465	0.477143	0.621448	0.439023	1.39486	0.466124	0.309461	1.19758	1.68729	0.700235	0.503282	2.34405	6.2752	17.8977	27.3478	13.1338
132	Yurong1Hao	Hainan	HNG	LMC	ST	25.5579	1.39157	2.72657	12.479	0.165289	10.0853	6.26112	24.2003	0.801609	0.665572	0.435973	1.41298	2.61662	1.22695	1.18241	0.562028	3.3459	0.989741	0.418505	3.4746	11.3393	36.6793	33.8738	10.2086
133	Yurong2Hao	Hainan	HNG	LMC	HT	22.7865	3.7204	3.77512	10.5709	0.25102	13.507	14.3839	18.781	0.246348	0.422694	0.460767	1.28894	1.38967	1.33438	0.546402	0.161205	2.16852	0.723237	0.845736	2.63631	8.3797	29.3519	27.4755	11.2556
134	Yurongxiangmi	Hainan	HNG	LMC	HT	14.6381	1.75184	3.7956	6.54832	0.037325	23.4095	12.1183	16.957	1.00716	1.31459	0.859445	1.70836	2.91666	2.72528	1.12274	1.73975	1.39476	1.26512	1.03178	3.65842	14.256	23.5053	22.9615	14.1724
135	Yeshenglizhi9Hao	Hainan	FGG2	LMC	HT	25.7598	3.98568	1.20448	2.44867	0.413734	21.5581	4.50796	2.62866	1.14868	0.55548	2.09564	1.35319	1.44432	4.91673	0.924474	12.6548	3.44364	2.99843	1.10862	4.82238	18.5552	5.07734	47.4497	19.7622
136	Yutanmili	Hainan	HNG	EMC	ST	26.2418	2.08155	1.96799	6.32348	0.215969	14.6548	13.802	20.9341	1.04346	0.3804	0.477374	1.04286	1.07598	1.31295	0.36119	1.98166	2.46548	0.894123	0.764058	1.97879	7.14327	27.2576	33.7025	8.39917
137	YanzhiHong	Hainan	HNG	LMC	HT	24.5362	1.02496	1.10452	8.96652	0.128199	15.6398	3.45066	24.9481	0.926383	1.14973	0.970702	1.45817	3.2889	0.557382	1.29457	0.486418	3.2895	1.58231	1.35136	3.84563	12.9977	33.9146	34.1097	11.6525
138	Zengchenggualü	Guangdong	FGG2	LMC	ST	27.7085	5.55903	1.51086	6.32438	0.0281817	20.4198	5.2069	13.6773	0.907865	0.798245	0.95833	1.64285	2.15237	2.17759	1.52361	1.89251	1.53243	1.19238	1.45222	3.33464	12.9818	20.0016	35.3861	17.4465
139	Zengchengjinfeng	Guangdong	FGG1	LMC	ST	19.9511	2.95727	1.60614	4.11365	0.719066	40.6489	10.2252	1.27966	0.768931	0.770341	1.60863	1.12134	1.6848	1.16276	0.816483	1.77747	1.8512	0.803925	0.964908	4.78232	11.9803	5.39331	26.8374	14.1841
140	Zhigui1Hao	Hainan	HNG	LMC	INT	17.9851	9.24056	0.854705	8.65796	0.327253	17.8882	8.80193	24.2777	0.748501	0.465756	0.695911	0.336565	1.55116	0.728492	0.572348	1.19204	1.9707	0.809362	0.576134	2.31956	7.01339	32.9357	24.2568	14.9353
141	Zhuheli	Guangdong	FGG1	LMC	HT	17.7604	1.8362	2.13238	11.0486	0.0852434	9.51545	4.89248	38.885	0.433102	0.361696	0.514607	0.936405	0.560542	1.30708	0.96846	2.16919	3.10458	1.07617	0.599766	1.81267	7.17594	49.9336	25.104	8.33689
142	Zili	Hainan	HNG	LMC	HT	16.6843	5.46364	1.91222	18.6157	0.250644	13.5671	17.5496	9.01019	0.556153	1.0203	2.09319	0.391628	1.80484	1.40206	0.60137	1.24638	3.03628	1.02983	0.509934	3.25471	10.5776	27.6259	24.3578	14.7368
143	Zhiminli	Hainan	HNG	LMC	HT	43.6079	2.69188	0.706482	3.6231	0.327082	14.4493	4.6837	9.31048	1.46259	0.714919	1.08249	1.51927	2.04648	2.15054	0.683147	3.2798	2.43758	1.1077	0.804941	3.31056	11.9002	12.9336	53.9421	12.9577
144	Ziniangxi	Hainan	HNG	LMC	INT	18.3712	4.67641	3.43933	13.0421	0.215544	23.9717	14.2036	8.13502	0.47476	0.775917	0.652527	1.29432	1.61246	1.19171	0.91284	0.543509	1.74049	1.05639	0.703143	2.98709	9.70734	21.1771	23.7988	13.194
145	Ziniangxie	Hainan	HNG	LMC	INT	17.0596	4.17633	3.19867	6.31227	0.503187	14.8101	3.66753	42.2733	0.370971	0.270249	0.219725	1.00896	0.413766	0.363037	0.635635	0.803331	1.34849	0.724615	0.707923	1.13222	4.49796	48.5856	20.7208	8.51408
146	Zhongshanzhuangyuanhong	Guangdong	YNG	LMC	HT	19.2911	0.367841	0.936795	10.0626	0.52769	12.8581	13.1647	27.9904	0.654807	0.509999	0.473555	0.426459	0.725377	0.787124	2.54144	1.12529	3.08509	0.894622	0.617835	2.95925	8.80782	38.053	25.7762	8.6835
147	Zhuxueli	Hainan	HNG	LMC	HT	28.0107	5.40102	3.63649	4.71298	0	18.6843	10.4966	5.96018	0.967144	0.851244	0.996603	1.80551	4.98057	3.34124	0.483519	1.84627	2.38763	0.965815	0.719537	3.75263	16.3259	10.6732	39.1581	17.3513
148	Zhuangyuan1Hao	Hainan	HNG	LMC	INT	18.0309	2.40413	5.78968	8.21833	0.150791	10.7329	5.22321	38.7058	0.343219	0.480488	0.400386	1.50444	0.943136	0.382274	0.462764	0.807234	1.62782	1.13721	0.703267	1.95205	6.78226	46.9241	22.8895	8.2898

## Sheet: Table S4
Supplementary table S4. Taste activity values of flavor amino acids in 148 litchi germplasm accessions m
Accessions		1	2	3	4	5	6	7	8	9	10	11	12	13	14	15	16	17	18	19	20	21	22	23	24	25	26	27	28	29	30	31	32	33	34	35	36	37	38	39	40	41	42	43	44	45	46	47	48
Name	Threshold (mg/kg)	2-5-6	20Shiji	Anduomili	Anfu3Hao	Anfujidan	Anliang	Aili	Binbaoli	Babaoxiang	Baili	Bianli	Baipili	Baisheng	Baishahemaoli2Hao	Changhong	Chuilihuangli	Caomeili	Chengtuo	Chunteng	Chitangli	Chiye	Cuiye	Dianbainuomici	Dadongli	Dajing1Hao	Dajing2Hao	Donglong	Donglongmili	Edanli	Edanli2Hao	Fengjitou	Fengtangying	Fengyuanqingpitian	Feizui	Guifeihong	Guangming	Guinuo	Guangxi035-008	Guangxigoubei	Guangxijianye	Guangyuan1Hao	Guiyuan1Hao	Guanyinlü	Guizaoli	Huadongjiamizhi	Haiguo3Hao	Huagangguinuo	Hejiangnuomici
Asp	1000	0.279695	0.204059	0.227962	0.175443	0.276881	0.0946977	0.0923833	0.119102	0.363428	0.248086	0.127318	0.122058	0.224695	0.0898248	0.167078	0.0783563	0.308019	0.261491	0.410833	0.150032	0.154746	0.123323	0.150694	0.110988	0.32384	0.243199	0.141667	0.22144	0.118689	0.257063	0.194408	0.165907	0.0837484	0.302536	0.102068	0.0698085	0.183244	0.149868	0.143284	0.210184	0.340191	0.181941	0.289224	0.313324	0.255357	0.166434	0.302009	0.274517
Glu	300	0.865967	1.9574	0.175224	2.59469	1.50509	0.508044	1.16044	0.813655	5.5489	2.2074	0.822982	0.985893	1.01408	0.417472	0.598825	0.810932	2.75233	1.5451	3.97345	0.310861	2.89514	1.70591	2.02266	1.86012	1.77198	1.25376	0.939482	0.370312	0.530868	2.28723	3.35485	4.07409	2.38741	1.85837	1.20119	0.952317	3.11284	2.19379	2.24922	1.53156	3.79533	2.04022	3.18543	2.9146	0.734001	2.15619	2.10961	2.85754
Ala	600	1.66821	0.580962	1.71326	0.641728	0.775328	0.27443	0.552141	0.705467	1.32321	1.84556	1.66027	0.541143	0.634346	0.268704	1.06998	0.448	2.09697	1.25313	1.10263	1.04258	0.887677	0.446223	1.31746	0.53132	0.524047	0.725107	1.70544	2.9598	0.817812	1.55141	1.67727	0.68578	0.835886	0.725176	0.91599	0.431549	1.21779	1.49628	0.909518	1.26269	1.39261	0.71638	2.29195	1.54408	1.0351	0.580635	1.0195	1.29002
Gly	1300	0.0158804	0.00458554	0.029524	0.00841003	0.0161781	0.00598148	0.00899043	0.00840607	0.0211639	0.0216914	0.0199882	0.00768753	0.00990895	0.00581428	0.0210248	0.00557596	0.0472497	0.0201497	0.0149915	0.0160871	0.0124792	0.00610648	0.0141078	0.00525479	0.00705217	0.0160983	0.0148328	0.0229001	0.0122055	0.00794406	0.0262153	0.00463493	0.00826768	0.00833628	0.0125325	0.00891547	0.0186011	0.0127529	0.00944719	0.0134238	0.0129299	0.0116978	0.0268036	0.0228032	0.0159191	0.0109338	0.0104895	0.0122708
Lys	500	0.0199724	0.0388422	0.125297	0.0189929	0.0412014	0.0294642	0.0468074	0.0328613	0.0628581	0.124823	0.0946725	0.0581298	0.0597486	0.0234214	0.0754719	0.0474977	0.071788	0.102686	0.0858495	0.224502	0.0516341	0.0440202	0.0254579	0.132203	0.0271148	0.0625531	0.0551467	0.0915152	0.0632379	0.0487384	0.0733446	0.0943127	0.0251947	0.0336037	0.0291252	0.0198236	0.0797587	0.0225811	0.0615296	0.0460625	0.0863321	0.0574335	0.100756	0.224101	0.0889424	0.0542714	0.0876517	0.0370002
Pro	3000	0.0144033	0.00839956	0.0229669	0.0109942	0.036913	0.0061754	0.011398	0.00872775	0.0730576	0.0164295	0.0140092	0.00963849	0.0122186	0.00394472	0.0254349	0.00967018	0.114258	0.0136057	0.0108784	0.00595606	0.00492107	0.0100279	0.0176491	0.00721441	0.00646828	0.00866722	0.0181117	0.0213816	0.0208322	0.0182481	0.0183996	0.0129885	0.0149509	0.0404422	0.0175919	0.0108137	0.0190273	0.0285728	0.0164816	0.0245615	0.0140858	0.0106187	0.072946	0.0686708	0.0179977	0.0250978	0.0462529	0.0311587
Ser	1500	0.0383301	0.0381054	0.0596075	0.00963407	0.0339523	0.0188906	0.0347693	0.0301471	0.0541606	0.0965626	0.0587097	0.0188648	0.0446471	0.0130561	0.0408435	0.0138905	0.0437061	0.0528583	0.0734304	0.0549524	0.043859	0.0347441	0.0415716	0.0226541	0.0299613	0.0345666	0.0162132	0.0598504	0.0344114	0.0271723	0.0717731	0.0562434	0.0148071	0.0365572	0.0260206	0.00962308	0.0508796	0.0296911	0.043463	0.0532214	0.0366472	0.0375181	0.0630307	0.149287	0.0565371	0.0371073	0.0349662	0.0900224
Thr	2600	0.00995237	0.00404203	0.00200887	0.00661718	0.0105289	0.00256017	0.00495413	0.00599837	0.00991025	0.0157447	0.00894326	0.00543483	0.00600659	0.00319541	0.00913125	0.00330794	0.0137954	0.015535	0.00900069	0.0129592	0.00667451	0.00574169	0.00983716	0.00402601	0.00741993	0.0104313	0.00855795	0.0148588	0.00573386	0.012455	0.0083448	0.0031858	0.00539744	0.0100292	0.00607584	0.00392397	0.00509652	0.00656688	0.00448687	0.00785298	0.0102733	0.00664908	0.0150559	0.0115639	0.00898892	0.00524664	0.0171584	0.00978049
Arg	500	0.213375	0.025765	0.528859	0.330626	0.133232	0.0199221	0.0575701	0.333827	1.07149	0.849125	0.100401	0.194525	0.0457111	0.164058	0.101012	0.19433	0.101553	0.113571	0.497702	0.0420469	0.11671	0.0219155	0.125387	0.0261466	0.144748	0.0958842	0.121375	0.439188	0.167703	0.641136	0.121199	0.0998189	0.20543	0.284786	0.0353606	0.077856	0.232275	0.330853	0.0500904	0.122468	0.572303	0.141381	0.839766	0.103284	0.258519	0.158348	1.13213	0.424057
His	200	0.0870373	0.0445758	0.146595	0.039415	0.0713233	0.0479189	0.0364291	0.0305207	0.090073	0.0389793	0.0688921	0.0833295	0.0836802	0.0766628	0.0689764	0.0462956	0.106058	0.108404	0.0603352	0.0756423	0.034674	0.0383593	0.0486112	0.0358165	0.0255518	0.0886729	0.0384544	0.0807962	0.0508968	0.0566053	0.09402	0.0552952	0.0414164	0.0793954	0.0332053	0.0305066	0.0725615	0.0509247	0.0662197	0.0514446	0.0970622	0.0554561	0.131471	0.149268	0.160572	0.0393974	0.0883488	0.0601149
Ile	900	0.0114545	0.0169979	0.103216	0.00739178	0.0223894	0.0145414	0.0243909	0.00710903	0.013119	0.0378	0.0382834	0.0299918	0.096712	0.0214876	0.0357317	0.0124256	0.0354659	0.0637073	0.0361881	0.0432951	0.0149665	0.0350738	0.0112363	0.0119469	0.00634666	0.0503044	0.0211212	0.0206412	0.0261255	0.0110106	0.0410509	0.0128538	0.0106846	0.0151093	0.00840527	0.00745554	0.0127265	0.00886345	0.022814	0.0116191	0.0127245	0.0171745	0.0356666	0.0285354	0.0868855	0.0263489	0.0297011	0.0171594
Leu	1900	0.0206925	0.00997823	0.0242651	0.0228519	0.0258389	0.00271144	0.0105934	0.0121107	0.0171635	0.0373452	0.0161589	0.00281626	0.00956465	0.00235596	0.0203153	0.00173918	0.0311952	0.0128209	0.00537488	0.0196091	0.0129007	0.00571244	0.017521	0.0093734	0.0153747	0.00870181	0.0178315	0.0324468	0.00964457	0.0228076	0.00842948	0.00688398	0.0103668	0.0154093	0.0143788	0.0141982	0.0045613	0.0259996	0.00440003	0.0187394	0.0297913	0.0048771	0.0353779	0.0191387	0.0149543	0.00464709	0.0421321	0.0172653
Met	300	0.10478	0.0714354	0.427553	0.0205	0.11189	0.0357539	0.0461934	0.0634286	0.12237	0.352817	0.00882957	0.030959	0.178587	0.0180052	0.162805	0.0129165	0.453526	0.145466	0.0669502	0.181541	0.0440304	0.132686	0.0363437	0.102384	0.0211728	0.0580594	0.152632	0.0710116	0.0545295	0.0261944	0.18281	0.382082	0.0106488	0.0958106	0.0423852	0.0540562	0.14942	0.050889	0.102428	0.193326	0.0625847	0.058968	0.402952	0.274141	0.263732	0.124882	0.0858635	0.235815
Phe	900	0.00882723	0.145745	0.0455215	0.0315074	0.0113859	0.0180045	0.0164552	0.00398474	0.0340006	0.0266772	0.0188946	0.0147236	0.0267139	0.0394482	0.0313622	0.00607332	0.104868	0.0809701	0.0437377	0.0300251	0.0481503	0.0240174	0.00867167	0.01422	0.0371903	0.0344534	0.028478	0.0189388	0.0129518	0.00848476	0.0240522	0.00750078	0.0239219	0.0695965	0.0338226	0.00844649	0.00555867	0.0214619	0.00858979	0.0108855	0.0168463	0.00952071	0.0215585	0.130194	0.0682155	0.0103609	0.0310642	0.0706338
Tyr	8840	0.00272323	0.00463073	0.00264143	0.0019608	0.00193077	0.000689528	0.00159576	0.00115841	0.00630069	0.00609111	0.00326153	0.00125178	0.00153171	0.000797783	0.00278617	0.000957701	0.0115667	0.00640187	0.00171598	0.00326153	0.00398507	0.00297617	0.00159617	0.000676625	0.00111394	0.00309384	0.00368847	0.00256439	0.00159681	0.00121317	0.00405365	0.000782704	0.00135851	0.00350148	0.00213967	0.00106051	0.000742257	0.00406197	0.00055832	0.00132502	0.00238337	0.00147195	0.00366963	0.00687404	0.00345743	0.00153799	0.00330837	0.00407116
Val	400	0.252237	0.161629	0.605694	0.064683	0.163518	0.0970018	0.176821	0.0744804	0.170336	0.219349	0.292575	0.161703	0.278476	0.0746345	0.201377	0.091813	0.278647	0.355082	0.190364	0.209176	0.111472	0.13524	0.100387	0.118165	0.0681877	0.220403	0.135731	0.248062	0.138583	0.2028	0.469142	0.148083	0.114771	0.204945	0.0757234	0.0419631	0.202494	0.134654	0.181779	0.133084	0.204358	0.163077	0.360428	0.504598	0.283802	0.13682	0.250281	0.190186
[truncated: 100 more columns]
